# Supplementary material for: Genetic association studies in critically ill patients: a systematic review
Source: eBioMedicine. 2025 Mar 31;114:105678. doi: 10.1016/j.ebiom.2025.105678 (PMC11999069; doi:10.1016/j.ebiom.2025.105678)
Supplement: Supplementary File 2 — Categorization of included phenotypes. [file mmc2.xlsx]

## Sheet: Sheet1
Trait	Clustered outcome
28-day survial in sepsis patients	Mortality
Mortality in ARDS patients	Mortality
28-day ALI-related mortality	Mortality
30-day survival in patients with sepsis	Mortality
90-day mortality	Mortality
90-day survival	Mortality
60-day survival in ARDS patients	Mortality
60-day survival in male ARDS patients	Mortality
60-day survival in female ARDS patients	Mortality
28-day mortality of sepsis due to pneumonia	Mortality
In-hospital mortality	Mortality
28-day mortality in sepsis	Mortality
In-hospital mortality in COVID-19 patients	Mortality
28-day mortality in sepsis patients	Mortality
Mortality in AKI patients	Mortality
Sepsis mortality	Mortality
30-day mortality in ARDS patients	Mortality
28-day mortality in septic shock patients	Mortality
Hospital mortality	Mortality
28-day survival in septic shock patients	Mortality
Mortality in septic shock patients	Mortality
Mortality in septic shock younger (<65yrs) patients	Mortality
Mortality in septic shock elder (≥65yrs) patients	Mortality
Mortality in less severe (SAPS-II<52) septic shock patients	Mortality
Mortality in more severe (SAPS-II≥52) septic shock patients	Mortality
Mortality in sepsis patients	Mortality
90-day survival in ARDS patients	Mortality
28-day mortality	Mortality
360-day mortality	Mortality
Overall mortality	Mortality
ICU mortality	Mortality
ICU mortality in ARDS patients	Mortality
28-day mortality in ARDS patients	Mortality
60-day mortality in ARDS patients	Mortality
Mortality in all patients	Mortality
Mortality of severe sepsis	Mortality
60-day mortality in ARDS patients with direct pulmonary injury	Mortality
60-day mortality in ARDS patients with indirect pulmonary injury	Mortality
28-day mortality in septic shock patients	Mortality
28-day survial in sepsis patients	Mortality
90-day mortality in sepsis patients	Mortality
28-day survial in sepsis patients	Mortality
28-day survial in sepsis patients	Mortality
Survival time in ARDS patients	Mortality
28-day mortality in ARDS patients	Mortality
Survival time	Mortality
28-day mortality	Mortality
28-day survival	Mortality
28-day mortality	Mortality
28-day survival	Mortality
28-day mortality	Mortality
28-day survival	Mortality
28-day mortality	Mortality
28-day survival	Mortality
28-day mortality	Mortality
28-day survival	Mortality
28-day mortality	Mortality
28-day survival	Mortality
ALI in African Ancestry trauma patients	Respiratory failure
ARDS	Respiratory failure
ARDS in pulmonary Injury patients	Respiratory failure
ARDS in extrapulmonary Injury patients	Respiratory failure
ALI	Respiratory failure
Ventilation free days (VFD)	Respiratory failure
ARDS onset 48 hours to 1 week after ICU admission (Late onset)	Respiratory failure
ARDS in males	Respiratory failure
ARDS in females	Respiratory failure
Successful extubation rate in male ARDS	Respiratory failure
Ventilation free days (VFD) in male ARDS	Respiratory failure
Sepsis-associated ARDS	Respiratory failure
ARDS risk in trauma patients	Respiratory failure
Ventilation free days (VFD) in septic shock patients	Respiratory failure
Ventilation free days (VFD) in septic shock younger (<65yrs) patients	Respiratory failure
Ventilation free days (VFD) in septic shock elder (≥65yrs) patients	Respiratory failure
Ventilation free days (VFD) in less severe (SAPS-II<52) septic shock patients	Respiratory failure
Ventilation free days (VFD) in more severe (SAPS-II≥52) septic shock patients	Respiratory failure
ALI in European Ancestry trauma patients	Respiratory failure
ARDS in direct pulmonary injury patients	Respiratory failure
ARDS in indirect pulmonary injury patients	Respiratory failure
Mortalilty	Respiratory failure
ALI in African Ancestry trauma patients	Respiratory failure
ALI in European Ancestry trauma patients	Respiratory failure
Late vs early ARDS onset	Respiratory failure
ARDS onset 48 hours to 1 week after ICU admission (Late onset)	Respiratory failure
Late vs early ARDS onset	Respiratory failure
Late vs early ARDS onset	Respiratory failure
ARDS onset 48 hours to 1 week after ICU admission (Late onset)	Respiratory failure
Late vs early ARDS onset	Respiratory failure
Late vs early ARDS onset	Respiratory failure
ARDS onset 48 hours to 1 week after ICU admission (Late onset)	Respiratory failure
Late vs early ARDS onset	Respiratory failure
Late vs early ARDS onset	Respiratory failure
ARDS onset 48 hours to 1 week after ICU admission (Late onset)	Respiratory failure
Sepsis in trauma patients	Infection / Sepsis
Sepsis morbidity in trauma patients	Infection / Sepsis
Sepsis morbidity in major trauma patients	Infection / Sepsis
Sepsis	Infection / Sepsis
Severe sepsis and/or septic shock	Infection / Sepsis
Gram-positive bacterial infection	Infection / Sepsis
Staphylococcus epidermidis infection	Infection / Sepsis
Sepsis morbidity	Infection / Sepsis
Gram-negative bacterial infection	Infection / Sepsis
Gram-positive bacterial infection in lung	Infection / Sepsis
Gram-positive bacterial infection in blood	Infection / Sepsis
Gram-positive bacterial infection in abdomen	Infection / Sepsis
Gram-positive bacterial infection in skin and soft tissue	Infection / Sepsis
Gram-positive bacterial infection in genitourinary system	Infection / Sepsis
Susceptibility to fungal infection	Infection / Sepsis
Severe sepsis	Infection / Sepsis
Severe sepsis in male	Infection / Sepsis
Severe sepsis in female	Infection / Sepsis
Severe sepsis in patients > 60	Infection / Sepsis
Severe sepsis in patients <= 60	Infection / Sepsis
Severe sepsis in Caucasians	Infection / Sepsis
Severe sepsis in non-Caucasians	Infection / Sepsis
Sepsis after trauma	Infection / Sepsis
Sepsis morbidity rate & MOD scores	Infection / Sepsis
Lower sepsis morbidity rate	Infection / Sepsis
Septic shock in all patients	Infection / Sepsis
Septic shock in sepsis patients	Infection / Sepsis
Susceptibility to severe sepsis	Infection / Sepsis
Sepsis morbidity after major blunt trauma	Infection / Sepsis
Septic shock	Infection / Sepsis
Severe AKI (KDIGO Stage 2 or 3)	Kidney failure
AKI-SP2	Kidney failure
AKI in septic shock patients	Kidney failure
AKI in sepsis patients	Kidney failure
AKI	Kidney failure
AKI (KDIGO Stage 1, 2 or 3)	Kidney failure
Severe AKI (KDIGO Stage 2 or 3)	Kidney failure
MOD in trauma patients	Multiple organ failure
SOFA score	Multiple organ failure
SOFA-CNS score	Multiple organ failure
ISS score	Multiple organ failure
MOD score	Multiple organ failure
Organ dysfunction (SOFA score without GCS)	Multiple organ failure
Days alive and free (DAF) of organ dysfunction from sepsis (CV, hepatic, hematologic, neurologic)	Multiple organ failure
Disease severity (SOFA)	Multiple organ failure
MODS	Multiple organ failure
Organ dysfunction	Multiple organ failure
ISS scores	Multiple organ failure
Multiple organ dysfunction score	Multiple organ failure
MODS from major trauma	Multiple organ failure
Lower MOD scores in trauma patients	Multiple organ failure
Organ failure in septic shock patients	Multiple organ failure
MODS in trauma patients	Multiple organ failure
MOD score after major blunt trauma	Multiple organ failure
SOFA score	Multiple organ failure
﻿Organ dysfunction	Multiple organ failure
SOFA score	Multiple organ failure
Temperature	Other
Length of ICU stay	Other
Length of hospital stay after ICU	Other
Delirium during sepsis	Other
