# Supplementary material for: Genetic association studies in critically ill patients: a systematic review
Source: eBioMedicine. 2025 Mar 31;114:105678. doi: 10.1016/j.ebiom.2025.105678 (PMC11999069; doi:10.1016/j.ebiom.2025.105678)
Supplement: Supplementary File 3 — Data extraction from all included studies. [file mmc3.xlsx]

## Sheet: Sheet1
No.	Title	Authors	Year of publication	Journal	Country of study	Study design	Discovery sample size	Replication sample size	Male in discovery cohorts	Male in replication cohorts	Age in discovery cohorts	Age in replication cohorts	Ethnicity	Disease severity score	Score in discovery cohort	Score in replication cohort	Disease definition	Genotyping method	Type of genetic marker	Information of the genetic marker	rsID	Gene.detail	Gene	Effect sizes in discovery cohort	p value n discovery cohort	Effect sizes in replication cohort	p value in replication cohort	Note	Risk of bias assessment	1.1	1.2	1.3	1.4	Domain 1	2.1	2.2	2.3	2.4	2.5	Domain 2	3.1	3.2	Domain 3	4.1	4.2	Domain 4	Overall qualilty
1	-308GA and TNFB polymorphisms in acute respiratory distress syndrome	Gong, M. N.	2005	Eur Respir J	US	candidate gene	653	NA	373 (57.1)	NA	67.7 (18.0-94.97)	NA	Caucasians	APACHE III	65.3 (12.1-132.0)	NA	ARDS	PCR-RFLP	genetic polymorphism	﻿TNFB22 vs. TNFB11 & TNFB12	NA	TNF	TNF	OR 0.47 (0.25–0.86)	0.01	NA	NA	Used the NcoI restriction enzyme to detect a polymorphism		Y	Y	NI	PY	some concerns	PY	Y	NA	Y	NA	low risk	N	Y	high risk	N	N	high risk	high risk
																	ARDS	Pyrosequencing AB	SNP	﻿-308GA/AA vs GG	rs1800629	TNF (upstream variant)	TNF	OR 1.7 (0.89–3.1)	0.095	NA	NA	-308GA promoter polymorphism in the TNF-a gene; there is another -308GA existing in IL6, so we need to be careful to distinguish them.
																	ARDS in direct pulmonary injury patients	Pyrosequencing AB	SNP	﻿-308GA/AA vs GG	rs1800629	TNF (upstream variant)	TNF	OR 0.52 (0.27–1.0)	0.0499	NA	NA
																	ARDS in indirect pulmonary injury patients	Pyrosequencing AB	SNP	﻿-308GA/AA vs GG	rs1800629	TNF (upstream variant)	TNF	OR 1.7 (0.93–3.2)	0.092	NA	NA
																	ARDS in direct pulmonary injury patients	PCR-RFLP	genetic polymorphism	﻿TNFB22 vs. TNFB11 & TNFB12	NA	TNF	TNF	OR 1.5 (0.91–2.3)	0.086	NA	NA
																	ARDS in indirect pulmonary injury patients	PCR-RFLP	genetic polymorphism	﻿TNFB22 vs. TNFB11 & TNFB12	NA	TNF	TNF	OR 0.48 (0.26–0.87)	0.017	NA	NA
																	60-day mortality in ARDS patients	Pyrosequencing AB	SNP	﻿-308G/A, AA vs GG	rs1800629	TNF (upstream variant)	TNF	OR 3.5 (1.4–8.6)	0.007	NA	NA
																	60-day mortality in ARDS patients with direct pulmonary injury	Pyrosequencing AB	SNP	﻿-308G/A, AA vs GG	rs1800629	TNF (upstream variant)	TNF	OR 4.8 (1.3–18)	0.019	NA	NA
																	60-day mortality in ARDS patients with indirect pulmonary injury	Pyrosequencing AB	SNP	﻿-308G/A, AA vs GG	rs1800629	TNF (upstream variant)	TNF	OR 5.5 (0.99–31)	0.052	NA	NA
																	60-day mortality in ARDS patients	PCR-RFLP	genetic polymorphism	﻿TNFB22 vs. TNFB11 & TNFB12	NA	TNF	TNF	OR 0.50 (0.21–1.2)	0.119	NA	NA
																	60-day mortality in ARDS patients		Haplotype	-308A:TNFB1		TNF	TNF	OR 3.7 (1.5–9.1)	0.00449	NA	NA
2	Fibrinogen-beta gene haplotype is associated with mortality in sepsis	Manocha, S.	2007	J Infect	Canada	candidate gene	631	NA	535 (85)	NA	58	NA	Caucasians	APACHE-III	23.7106		28-day mortality in sepsis	﻿TaqMan system	Haplotype	﻿GAA		﻿FGB	﻿FGB	0.66 (0.46-0.94)	0.02	NA	NA			Y	Y	PY	Y	low risk	Y	NI	NA	Y	NA	some concerns	Y	Y	low risk	NA	N	high risk	high risk
																	Days alive and free (DAF) of organ dysfunction from sepsis (CV, hepatic, hematologic, neurologic)	﻿TaqMan system	Haplotype	﻿GAA		﻿FGB	﻿FGB	NA	<0.05	NA	NA
3	Heterozygosity of mannose-binding lectin (MBL2) genotypes predicts advantage (heterosis) in relation to fatal outcome in intensive care patients	Hellemann, D.	2007	Human Molecular Genetics	Denmark	candidate gene	532	NA	275 (51.7)	NA	67 (18–93)	NA	Caucasian	SOFA	8 (0–21)	NA	28-day mortality	PCR using sequencespecific priming (PCR-SSP)	SNP	A/O vs. A/A	rs1800450; rs1800451	MBL2 (missense variant)	MBL2	HR 0.64 (0.4–1.1)	0.08	NA	NA	O--rs180045; A--rs1800451		Y	Y	Y	Y	low risk	PY	NI	NA	Y	NA	some concerns	PN	Y	high risk	PN	N	high risk	high risk
																	28-day mortality	PCR-SSP	SNP	O/O vs. A/A	rs1800450; rs1800451	MBL2 (missense variant)	MBL2	HR 1.61 (0.8–3.2)	0.19	NA	NA
																	90-day mortality	PCR-SSP	SNP	A/O vs. A/A	rs1800450; rs1800451	MBL2 (missense variant)	MBL2	HR 0.65 (0.4–0.99)	0.045	NA	NA
																	90-day mortality	PCR-SSP	SNP	O/O vs. A/A	rs1800450; rs1800451	MBL2 (missense variant)	MBL2	HR 1.47 (0.8–2.8)	0.24	NA	NA
																	360-day mortality	PCR-SSP	SNP	A/O vs. A/A	rs1800450; rs1800451	MBL2 (missense variant)	MBL2	HR 0.64 (0.5–0.9)	0.0139	NA	NA
																	360-day mortality	PCR-SSP	SNP	O/O vs. A/A	rs1800450; rs1800451	MBL2 (missense variant)	MBL2	HR 1.55 (0.9–2.7)	0.11	NA	NA
																	Overall mortality	PCR-SSP	SNP	A/O vs. A/A	rs1800450; rs1800451	MBL2 (missense variant)	MBL2	HR 0.62 (0.4–0.8)	0.0045	NA	NA
																	Overall mortality	PCR-SSP	SNP	O/O vs. A/A	rs1800450; rs1800451	MBL2 (missense variant)	MBL2	HR 1.33 (0.8–2.2)	0.31	NA	NA
																	Length of hospital stay after ICU	PCR-SSP	SNP	A/O vs. A/A	rs1800450; rs1800451	MBL2 (missense variant)	MBL2	HR 0.53 (0.4–0.8)	0.01	NA	NA
																	Length of hospital stay after ICU	PCR-SSP	SNP	O/O vs. A/A	rs1800450; rs1800451	MBL2 (missense variant)	MBL2	HR 1.37 (0.8–2.2)	0.403	NA	NA
																	Gram-positive bacterial infection	PCR-SSP	SNP	O/O vs. A/A & A/O	rs1800450; rs1800451	MBL2 (missense variant)	MBL2	NA	0.01	NA	NA	Distribution comparison
4	Pre-B-cell colony-enhancing factor gene polymorphisms and risk of acute respiratory distress syndrome	Bajwa, E. K.	2007	Crit Care Med	US	candidate gene	1162	NA	787 (67.7)	NA	62.4 ± 17.7	NA	Over 90% white people	APACHE III	71.0 ± 23.7	NA	ARDS	Taqman	SNP	T-1001G, G vs. T	rs9770242	NAMPT	NAMPT	OR 1.35 (1.02–1.78)	NA	NA	NA	The ethinic information comes from another paper		Y	PY	NI	NI	some concerns	Y	Y	NA	Y	NA	low risk	N	Y	high risk	N	N	high risk	high risk
																	ARDS	Taqman	SNP	C-1543T, T vs. C	NA	NAMPT	NAMPT	OR 0.86 (0.65–1.13)	NA	NA	NA
																	ARDS	Taqman	Haplotype	﻿TC (-1001T:-1543C)		NAMPT	NAMPT	OR ﻿0.81 (﻿0.60–1.10)	0﻿.19	NA	NA
																	ARDS	Taqman	Haplotype	﻿GC (-1001G:-1543C)		NAMPT	NAMPT	OR ﻿1.40 (﻿1.07–1.83)	﻿0.01	NA	NA
																	ARDS	Taqman	Haplotype	﻿TT (-1001T:-1543T)		NAMPT	NAMPT	OR ﻿0.79 (﻿0.60–1.04)	﻿0.09	NA	NA
																	ICU mortality	Taqman	SNP	T-1002G, G vs. T	NA	NAMPT	NAMPT	HR 1.60 (1.20–2.12)	﻿0.001	NA	NA
																	ICU mortality	Taqman	SNP	C-1544T, T vs. C	NA	NAMPT	NAMPT	HR ﻿1.11 (0.83–1.48)	0.5	NA	NA
																	ICU mortality	Taqman	SNP	T-1003G, G vs. T	NA	NAMPT	NAMPT	HR ﻿1.56 (﻿1.18–2.06)	﻿0.002	NA	NA
																	ICU mortality	Taqman	SNP	C-1545T, T vs. C	NA	NAMPT	NAMPT	HR ﻿1.00 (﻿0.75–1.33)	﻿0.9	NA	NA
																	ICU mortality in ARDS patients	Taqman	SNP	T-1001G, G vs. T	rs9770242	NAMPT	NAMPT	HR 1.37 (0.93–2.02)	0.11	NA	NA
																	ICU mortality in ARDS patients	Taqman	Haplotype	﻿GC (-1001G:-1543C)		NAMPT	NAMPT	HR 1.53 (1.07–2.20)	0.02	NA	NA
																	ICU mortality in ARDS patients	Taqman	SNP	C-1543T, T vs. C	NA	NAMPT	NAMPT	HR 0.72 (0.47–1.08)	0.11	NA	NA
																	ICU mortality in ARDS patients	Taqman	Haplotype	﻿TT (-1001T:-1543T)		NAMPT	NAMPT	HR 0.64 (0.43–0.94)	0.03	NA	NA
																	28-day mortality in ARDS patients	Taqman	SNP	T-1001G, G vs. T	rs9770242	NAMPT	NAMPT	HR 1.19 (0.82–1.71)	0.36	NA	NA
																	28-day mortality in ARDS patients	Taqman	Haplotype	﻿GC (-1001G:-1543C)		NAMPT	NAMPT	HR 1.33 (0.94–1.90)	0.11	NA	NA
																	28-day mortality in ARDS patients	Taqman	SNP	C-1543T, T vs. C	NA	NAMPT	NAMPT	HR 0.62 (0.42–0.92)	0.02	NA	NA
																	28-day mortality in ARDS patients	Taqman	Haplotype	﻿TT (-1001T:-1543T)		NAMPT	NAMPT	HR 0.59 (0.40–0.87)	0.008	NA	NA
																	60-day mortality in ARDS patients	Taqman	SNP	T-1001G, G vs. T	rs9770242	NAMPT	NAMPT	HR 1.20 (0.86–1.67)	0.28	NA	NA
																	60-day mortality in ARDS patients	Taqman	Haplotype	﻿GC (-1001G:-1543C)		NAMPT	NAMPT	HR 1.35 (0.98–1.86)	0.07	NA	NA
																	60-day mortality in ARDS patients	Taqman	SNP	C-1543T, T vs. C	NA	NAMPT	NAMPT	HR 0.60 (0.42–0.86)	0.005	NA	NA
																	60-day mortality in ARDS patients	Taqman	Haplotype	﻿TT (-1001T:-1543T)		NAMPT	NAMPT	HR 0.57 (0.41–0.81)	0.002	NA	NA
5	Toll-like receptor 1 polymorphisms affect innate immune responses and outcomes in sepsis	Wurfel, M. M.	2008	Am J Respir Crit Care Med	US	candidate gene	724	NA	610 (62.9)	NA	57.3 ± 16.2	NA	WhiteAmericans	NA	NA	NA	28-day mortality in sepsis patients	BeadStation laboratory & TaqMan-based RT-PCR	SNP	TLR1-7202G A/G	rs77590742	TLR1	TLR1	OR 1.82 (1.07–3.09)	0.028	NA	NA	ALI results come from a cohort with healthy controls		Y	PY	NI	NI	some concerns	PY	NI	NA	Y	NA	some concerns	NI	PY	some concerns	Y	N	high risk	high risk
							724						WhiteAmericans				28-day mortality in sepsis patients	BeadStation laboratory & TaqMan-based RT-PCR	SNP	TLR11804 G/T	rs4833095	TLR1 (missense variant)	TLR1	OR 1.39 (0.88–2.20)	0.154	NA	NA
							493						WhiteAmericans				28-day mortality in septic shock patients	BeadStation laboratory & TaqMan-based RT-PCR	SNP	TLR1-7202G A/G	rs77590742	TLR1	TLR1	OR 2.56 (1.28–5.15)	0.008	NA	NA
							493						WhiteAmericans				28-day mortality in septic shock patients	BeadStation laboratory & TaqMan-based RT-PCR	SNP	TLR11804 G/T	rs4833095	TLR1 (missense variant)	TLR1	OR 1.79 (1.02–3.13)	0.042	NA	NA
							NA						WhiteAmericans				Gram-positive bacterial infection	BeadStation laboratory & TaqMan-based RT-PCR	SNP	TLR1-7202G A/G	rs77590742	TLR1	TLR1	NA	NA	OR 3.45 (1.19–10.0)	0.022	Replication cohort
6	Clinical relevance of the interleukin 10 promoter polymorphisms in Chinese Han patients with major trauma: genetic association studies	Zeng, L.	2009	Critical care (London, England)	China	candidate gene	308	NA	240 (77.9)	NA	38.5 ± 11.5	NA	Chinese Han	ISS	≥ 16 & <25, 143; ≥ 25, 165	NA	Sepsis mortality	PCR	SNP	-1082, A vs. G	NA	IL10	IL10	OR 0.68 (0.45–1.01)	0.057	NA	NA			Y	PY	NI	NI	some concerns	PY	Y	NA	Y	NA	low risk	N	Y	high risk	Y	N	high risk	high risk
																	MODS			-1082, A vs. G		IL10	IL10	NA	0.088	NA	NA
																	Sepsis mortality			-819, T vs C		IL10	IL10	NA	Not significant	NA	NA
																	MODS			-819, T vs C		IL10	IL10	NA	Not significant	NA	NA
																	Sepsis mortality			-592, A vs C		IL10	IL10	NA	Not significant	NA	NA
																	MODS			-592, A vs C		IL10	IL10	NA	Not significant	NA	NA
7	Genetic polymorphisms of peptidase inhibitor 3 (elafin) are associated with acute respiratory distress syndrome	Tejera, P.	2009	American Journal of Respiratory Cell and Molecular Biology	US	candidate gene	1480	NA	896 (60.5)	NA	61.8 ± 17.4	NA	Caucasians	APACHE III	69.8 ± 23.8	NA	ARDS	TaqMan SNP Genotyping Assay	SNP	rs1983649	rs1983649	PI3 (intron variant)	PI3	OR 1.09 (0.92–1.29)	0.324	NA	NA	Additive model		Y	Y	PY	Y	low risk	Y	Y	NA	Y	NA	low risk	N	Y	high risk	Y	N	high risk	high risk
																	ARDS	TaqMan SNP Genotyping Assay	SNP	rs1983649	rs1983649	PI3 (intron variant)	PI3	OR 1.10 (0.85–1.42)	0.449	NA	NA	Dominant model
																	ARDS	TaqMan SNP Genotyping Assay	SNP	rs6032040	rs6032040	PI3 (intron variant)	PI3	OR 0.96 (0.77–1.21)	0.759	NA	NA	Additive model
																	ARDS	TaqMan SNP Genotyping Assay	SNP	rs6032040	rs6032040	PI3 (intron variant)	PI3	OR 1.45 (0.70–2.98)	0.317	NA	NA	Dominant model
																	ARDS	TaqMan SNP Genotyping Assay	SNP	rs2664581	rs2664581	PI3 (missense variant)	PI3	OR 1.35 (1.09–1.67)	0.006	NA	NA	Additive model
																	ARDS	TaqMan SNP Genotyping Assay	SNP	rs2664581	rs2664581	PI3 (missense variant)	PI3	OR 1.43 (1.11–1.83)	0.006	NA	NA	Dominant model
																	ARDS in pulmonary Injury patients	TaqMan SNP Genotyping Assay	SNP	rs1983649	rs1983649	PI3 (intron variant)	PI3	OR 0.95 (0.77–1.18)	0.635	NA	NA	Additive model
																	ARDS in pulmonary Injury patients	TaqMan SNP Genotyping Assay	SNP	rs1983649	rs1983649	PI3 (intron variant)	PI3	OR 0.98 (0.71–1.34)	0.88	NA	NA	Dominant model
																	ARDS in pulmonary Injury patients	TaqMan SNP Genotyping Assay	SNP	rs6032040	rs6032040	PI3 (intron variant)	PI3	OR 0.86 (0.65–1.14)	0.303	NA	NA	Additive model
																	ARDS in pulmonary Injury patients	TaqMan SNP Genotyping Assay	SNP	rs6032040	rs6032040	PI3 (intron variant)	PI3	OR 1.95 (0.80–4.78)	0.144	NA	NA	Dominant model
																	ARDS in pulmonary Injury patients	TaqMan SNP Genotyping Assay	SNP	rs2664581	rs2664581	PI3 (missense variant)	PI3	OR 1.19 (0.91–1.58)	0.193	NA	NA	Additive model
																	ARDS in pulmonary Injury patients	TaqMan SNP Genotyping Assay	SNP	rs2664581	rs2664581	PI3 (missense variant)	PI3	OR 1.32 (0.96–1.81)	0.082	NA	NA	Dominant model
																	ARDS in extrapulmonary Injury patients	TaqMan SNP Genotyping Assay	SNP	rs1983649	rs1983649	PI3 (intron variant)	PI3	OR 1.37 (1.02-1.84)	0..034	NA	NA	Additive model
																	ARDS in extrapulmonary Injury patients	TaqMan SNP Genotyping Assay	SNP	rs1983649	rs1983649	PI3 (intron variant)	PI3	OR 1.35 (0.86-2.10)	0.187	NA	NA	Dominant model
																	ARDS in extrapulmonary Injury patients	TaqMan SNP Genotyping Assay	SNP	rs6032040	rs6032040	PI3 (intron variant)	PI3	OR 1.09 (0.73-1.61)	0.67	NA	NA	Additive model
																	ARDS in extrapulmonary Injury patients	TaqMan SNP Genotyping Assay	SNP	rs6032040	rs6032040	PI3 (intron variant)	PI3	OR 0.85 (0.24-2.96)	0.797	NA	NA	Dominant model
																	ARDS in extrapulmonary Injury patients	TaqMan SNP Genotyping Assay	SNP	rs2664581	rs2664581	PI3 (missense variant)	PI3	OR 1.65 (1.16-2.34)	0.004	NA	NA	Additive model
																	ARDS in extrapulmonary Injury patients	TaqMan SNP Genotyping Assay	SNP	rs2664581	rs2664581	PI3 (missense variant)	PI3	OR 1.64 (1.07-2.52)	0.023	NA	NA	Dominant model
																	ARDS	TaqMan SNP Genotyping Assay	Haplotype	TTC(1-0-1) vs. ATA(0-0-0)		PI3	PI3	OR 1.31 (1.05–1.64)	0.015	NA	NA	Individual tSNPs alleles are presented in chromosomal order rs1983649, rs6032040, and rs2664581
																	ARDS	TaqMan SNP Genotyping Assay	Haplotype	TAA(1-1-0) vs. ATA(0-0-0)		PI3	PI3	OR 0.99 (0.78–1.26)	0.096	NA	NA
																	ARDS	TaqMan SNP Genotyping Assay	Haplotype	TTA(1-0-0) vs. ATA(0-0-0)		PI3	PI3	OR 0.78 (0.54–1.13)	0.185	NA	NA
																	ARDS in pulmonary Injury patients	TaqMan SNP Genotyping Assay	Haplotype	TTC(1-0-1) vs. ATA(0-0-0)		PI3	PI3	OR 1.14 (0.86–1.51)	0.37	NA	NA
																	ARDS in pulmonary Injury patients	TaqMan SNP Genotyping Assay	Haplotype	TAA(1-1-0) vs. ATA(0-0-0)		PI3	PI3	OR 0.87 (0.65–1.16)	0.353	NA	NA
																	ARDS in pulmonary Injury patients	TaqMan SNP Genotyping Assay	Haplotype	TTA(1-0-0) vs. ATA(0-0-0)		PI3	PI3	OR 0.72 (0.46–1.14)	0.167	NA	NA
																	ARDS in extrapulmonary Injury patients	TaqMan SNP Genotyping Assay	Haplotype	TTC(1-0-1) vs. ATA(0-0-0)		PI3	PI3	OR 1.67 (1.16–2.40)	0.005	NA	NA
																	ARDS in extrapulmonary Injury patients	TaqMan SNP Genotyping Assay	Haplotype	TAA(1-1-0) vs. ATA(0-0-0)		PI3	PI3	OR 1.17 (0.77–1.79)	0.447	NA	NA
																	ARDS in extrapulmonary Injury patients	TaqMan SNP Genotyping Assay	Haplotype	TTA(1-0-0) vs. ATA(0-0-0)		PI3	PI3	OR 0.97 (0.51–1.79)	0.895	NA	NA
8	Genetic variants in the angiopoietin-2 gene are associated with increased risk of ARDS	Su, L.	2009	Intensive Care Medicine	US	candidate gene	1529	NA	925 (60.5)	NA	61.9 ± 17.3	NA	Caucasians	APACHE III	70.1 ± 23.7	NA	ARDS	TaqMan SNP Genotyping Assay and ABI Prism 7900HT Sequence Detection System	SNP	﻿rs2515475	﻿rs2515475	ANGPT2 (intron variant)-MCPH1 (intron variant)	ANGPT2-MCPH1	OR 1.28 (1.01-1.63)	0.042	NA	NA	No subgroup results		Y	Y	PY	PY	low risk	PY	Y	NA	Y	NA	low risk	Y	Y	low risk	Y	N	high risk	high risk
																	ARDS	TaqMan SNP Genotyping Assay and ABI Prism 7901HT Sequence Detection System	SNP	﻿rs2959811	﻿rs2959811	ANGPT2 (intron variant)-MCPH1 (intron variant)	ANGPT2-MCPH1	﻿OR 1.21 (1.02–1.45)	0.028	NA	NA
																	ARDS	TaqMan SNP Genotyping Assay and ABI Prism 7902HT Sequence Detection System	SNP	﻿rs2916702	﻿rs2916702	ANGPT2 (intron variant)-MCPH1 (intron variant)	ANGPT2-MCPH1	﻿OR 0.88 (0.74–1.04)	﻿0.129	NA	NA
																	ARDS	TaqMan SNP Genotyping Assay and ABI Prism 7903HT Sequence Detection System	SNP	﻿rs2442468	﻿rs2442468	ANGPT2 (intron variant)-MCPH1 (intron variant)	ANGPT2-MCPH1	﻿OR 1.01 (0.86–1.19)	﻿0.894	NA	NA
																	ARDS	TaqMan SNP Genotyping Assay and ABI Prism 7904HT Sequence Detection System	SNP	﻿rs2442635	﻿rs2442635	ANGPT2 (intron variant)-MCPH1 (intron variant)	ANGPT2-MCPH1	OR ﻿0.93 (0.78–1.09)	﻿0.353	NA	NA
																	ARDS	TaqMan SNP Genotyping Assay and ABI Prism 7905HT Sequence Detection System	SNP	﻿rs2515435	﻿rs2515435	ANGPT2 (intron variant)-MCPH1 (intron variant)	ANGPT2-MCPH1	OR ﻿0.90 (0.76–1.07)	﻿0.233	NA	NA
																	ARDS	TaqMan SNP Genotyping Assay and ABI Prism 7906HT Sequence Detection System	SNP	﻿rs2515466	﻿rs2515466	ANGPT2 (intron variant)-MCPH1 (intron variant)	ANGPT2-MCPH1	﻿OR 1.12 (0.93–1.35)	﻿0.223	NA	NA
																	ARDS	TaqMan SNP Genotyping Assay and ABI Prism 7907HT Sequence Detection System	SNP	﻿rs2442599	﻿rs2442599	ANGPT2 (intron variant)-MCPH1 (intron variant)	ANGPT2-MCPH1	OR ﻿0.95 (0.78–1.14)	﻿0.550	NA	NA
																	ARDS	TaqMan SNP Genotyping Assay and ABI Prism 7908HT Sequence Detection System	SNP	﻿rs2897911	﻿rs2897911	ANGPT2 (intron variant)-MCPH1 (intron variant)	ANGPT2-MCPH1	﻿OR 0.98 (0.83–1.17)	﻿0.852	NA	NA
																	ARDS in pulmonary Injury patients	TaqMan SNP Genotyping Assay and ABI Prism 7900HT Sequence Detection System	SNP	﻿rs2515475	﻿rs2515475	ANGPT2 (intron variant)-MCPH1 (intron variant)	ANGPT2-MCPH1	OR 1.03 (0.76–1.39)	0.865	NA	NA
																	ARDS in pulmonary Injury patients	TaqMan SNP Genotyping Assay and ABI Prism 7901HT Sequence Detection System	SNP	﻿rs2959811	﻿rs2959811	ANGPT2 (intron variant)-MCPH1 (intron variant)	ANGPT2-MCPH1	OR 1.13 (0.92–1.39)	0.258	NA	NA
																	ARDS in pulmonary Injury patients	TaqMan SNP Genotyping Assay and ABI Prism 7902HT Sequence Detection System	SNP	﻿rs2916702	﻿rs2916702	ANGPT2 (intron variant)-MCPH1 (intron variant)	ANGPT2-MCPH1	OR 0.85 (0.69–1.05)	0.125	NA	NA
																	ARDS in pulmonary Injury patients	TaqMan SNP Genotyping Assay and ABI Prism 7903HT Sequence Detection System	SNP	﻿rs2442468	﻿rs2442468	ANGPT2 (intron variant)-MCPH1 (intron variant)	ANGPT2-MCPH1	OR 1.16 (0.94–1.43)	0.159	NA	NA
																	ARDS in pulmonary Injury patients	TaqMan SNP Genotyping Assay and ABI Prism 7904HT Sequence Detection System	SNP	﻿rs2442635	﻿rs2442635	ANGPT2 (intron variant)-MCPH1 (intron variant)	ANGPT2-MCPH1	OR 0.87 (0.71–1.07)	0.174	NA	NA
																	ARDS in pulmonary Injury patients	TaqMan SNP Genotyping Assay and ABI Prism 7905HT Sequence Detection System	SNP	﻿rs2515435	﻿rs2515435	ANGPT2 (intron variant)-MCPH1 (intron variant)	ANGPT2-MCPH1	OR 0.83 (0.68–1.02)	0.079	NA	NA
																	ARDS in pulmonary Injury patients	TaqMan SNP Genotyping Assay and ABI Prism 7906HT Sequence Detection System	SNP	﻿rs2515466	﻿rs2515466	ANGPT2 (intron variant)-MCPH1 (intron variant)	ANGPT2-MCPH1	OR 1.18 (0.94–1.48)	0.156	NA	NA
																	ARDS in pulmonary Injury patients	TaqMan SNP Genotyping Assay and ABI Prism 7907HT Sequence Detection System	SNP	﻿rs2442599	﻿rs2442599	ANGPT2 (intron variant)-MCPH1 (intron variant)	ANGPT2-MCPH1	OR 0.94 (0.74–1.19)	0.59	NA	NA
																	ARDS in pulmonary Injury patients	TaqMan SNP Genotyping Assay and ABI Prism 7908HT Sequence Detection System	SNP	﻿rs2897911	﻿rs2897911	ANGPT2 (intron variant)-MCPH1 (intron variant)	ANGPT2-MCPH1	OR 1.03 (0.83–1.28)	0.766	NA	NA
																	ARDS in extrapulmonary Injury patients	TaqMan SNP Genotyping Assay and ABI Prism 7900HT Sequence Detection System	SNP	﻿rs2515475	﻿rs2515475	ANGPT2 (intron variant)-MCPH1 (intron variant)	ANGPT2-MCPH1	OR 1.79 (1.21–2.65)	0.0036	NA	NA
																	ARDS in extrapulmonary Injury patients	TaqMan SNP Genotyping Assay and ABI Prism 7901HT Sequence Detection System	SNP	﻿rs2959811	﻿rs2959811	ANGPT2 (intron variant)-MCPH1 (intron variant)	ANGPT2-MCPH1	OR 1.35 (1.02–1.81)	0.18	NA	NA
																	ARDS in extrapulmonary Injury patients	TaqMan SNP Genotyping Assay and ABI Prism 7902HT Sequence Detection System	SNP	﻿rs2916702	﻿rs2916702	ANGPT2 (intron variant)-MCPH1 (intron variant)	ANGPT2-MCPH1	OR 0.97 (0.73–1.29)	0.831	NA	NA
																	ARDS in extrapulmonary Injury patients	TaqMan SNP Genotyping Assay and ABI Prism 7903HT Sequence Detection System	SNP	﻿rs2442468	﻿rs2442468	ANGPT2 (intron variant)-MCPH1 (intron variant)	ANGPT2-MCPH1	OR 0.78 (0.58–1.04)	0.09	NA	NA
																	ARDS in extrapulmonary Injury patients	TaqMan SNP Genotyping Assay and ABI Prism 7904HT Sequence Detection System	SNP	﻿rs2442635	﻿rs2442635	ANGPT2 (intron variant)-MCPH1 (intron variant)	ANGPT2-MCPH1	OR 1.07 (0.80–1.42)	0.648	NA	NA
																	ARDS in extrapulmonary Injury patients	TaqMan SNP Genotyping Assay and ABI Prism 7905HT Sequence Detection System	SNP	﻿rs2515435	﻿rs2515435	ANGPT2 (intron variant)-MCPH1 (intron variant)	ANGPT2-MCPH1	OR 1.09 (0.82–1.46)	0.557	NA	NA
																	ARDS in extrapulmonary Injury patients	TaqMan SNP Genotyping Assay and ABI Prism 7906HT Sequence Detection System	SNP	﻿rs2515466	﻿rs2515466	ANGPT2 (intron variant)-MCPH1 (intron variant)	ANGPT2-MCPH1	OR 1.02 (0.73–1.43)	0.903	NA	NA
																	ARDS in extrapulmonary Injury patients	TaqMan SNP Genotyping Assay and ABI Prism 7907HT Sequence Detection System	SNP	﻿rs2442599	﻿rs2442599	ANGPT2 (intron variant)-MCPH1 (intron variant)	ANGPT2-MCPH1	OR 0.96 (0.70–1.31)	0.792	NA	NA
																	ARDS in extrapulmonary Injury patients	TaqMan SNP Genotyping Assay and ABI Prism 7908HT Sequence Detection System	SNP	﻿rs2897911	﻿rs2897911	ANGPT2 (intron variant)-MCPH1 (intron variant)	ANGPT2-MCPH1	OR 0.86 (0.63–1.16)	0.317	NA	NA
																	ARDS	TaqMan SNP Genotyping Assay and ABI Prism 7909HT Sequence Detection System	Haplotype	Haplotype block 1		﻿ANGPT2	﻿ANGPT2	NA (global test)	0.115	NA	NA
																	ARDS	TaqMan SNP Genotyping Assay and ABI Prism 7910HT Sequence Detection System	Haplotype	﻿Haplotype block 2		﻿ANGPT2	﻿ANGPT2	NA (global test)	0.04	NA	NA
																	ARDS in pulmonary Injury patients	TaqMan SNP Genotyping Assay and ABI Prism 7909HT Sequence Detection System	Haplotype	Haplotype block 1	NA	﻿ANGPT2	﻿ANGPT2	NA (global test)	0.388	NA	NA
																	ARDS in pulmonary Injury patients	TaqMan SNP Genotyping Assay and ABI Prism 7910HT Sequence Detection System	Haplotype	﻿Haplotype block 2	NA	﻿ANGPT2	﻿ANGPT2	NA (global test)	0.44	NA	NA
																	ARDS in extrapulmonary Injury patients	TaqMan SNP Genotyping Assay and ABI Prism 7909HT Sequence Detection System	Haplotype	Haplotype block 1	NA	﻿ANGPT2	﻿ANGPT2	NA (global test)	0.082	NA	NA
																	ARDS in extrapulmonary Injury patients	TaqMan SNP Genotyping Assay and ABI Prism 7910HT Sequence Detection System	Haplotype	﻿Haplotype block 2	NA	﻿ANGPT2	﻿ANGPT2	NA (global test)	0.029	NA	NA
9	Heme oxygenase-1 microsatellite polymorphism and haplotypes are associated with the development of acute respiratory distress syndrome	Sheu, C. C.	2009	Intensive Care Med	US	candidate gene	1451	NA	878 (60.5)	NA	62.1 ± 17.4	NA	non-Hispanic Caucasians	APACHE III	70 ± 23.8		ARDS	TaqMan SNP Genotyping Assay	microsatellite polymorphism	M-allele, 24–30 repeats vs S-allele, < 24 repeats		﻿HMOX1	﻿HMOX1	OR 0.81 (0.66–0.99)	﻿0.045	NA	NA			Y	Y	PY	Y	low risk	Y	Y	NA	Y	NA	low risk	N	Y	high risk	Y	N	high risk	high risk
																	ARDS	TaqMan SNP Genotyping Assay	microsatellite polymorphism	﻿L-allele, >= 31 repeats vs S-allele, < 24 repeats		﻿HMOX1	﻿HMOX1	OR ﻿0.66 (0.47–0.88)	﻿0.004	NA	NA
																	ARDS	TaqMan SNP Genotyping Assay	microsatellite polymorphism	SM vs SS		﻿HMOX1	﻿HMOX1	OR ﻿0.46 (0.26–0.83)	﻿0.009	NA	NA
																	ARDS	TaqMan SNP Genotyping Assay	microsatellite polymorphism	MM vs SS		﻿HMOX1	﻿HMOX1	OR ﻿0.44 (0.25–0.78)	﻿0.004	NA	NA
																	ARDS	TaqMan SNP Genotyping Assay	microsatellite polymorphism	SL vs SS		﻿HMOX1	﻿HMOX1	OR ﻿0.39 (0.19–0.82)	﻿0.013	NA	NA
																	ARDS	TaqMan SNP Genotyping Assay	microsatellite polymorphism	ML vs SS		﻿HMOX1	﻿HMOX1	OR ﻿0.33 (0.18–0.61)	﻿0.0004	NA	NA
																	ARDS	TaqMan SNP Genotyping Assay	microsatellite polymorphism	LL vs SS		﻿HMOX1	﻿HMOX1	OR ﻿0.34 (0.08–1.38)	﻿0.131	NA	NA
																	ARDS	TaqMan SNP Genotyping Assay	SNP	﻿rs2071746	﻿rs2071746	﻿HMOX1 (upstream variant)	﻿HMOX1	OR ﻿0.96 (0.81–1.14)	﻿0.649	NA	NA
																	ARDS	TaqMan SNP Genotyping Assay	SNP	﻿rs2071748	﻿rs2071748	﻿HMOX1 (intron variant)	﻿HMOX1	OR ﻿1.03 (0.86–1.23)	﻿0.745	NA	NA
																	ARDS	TaqMan SNP Genotyping Assay	SNP	﻿rs5755720	﻿rs5755720	﻿HMOX1 (intron variant)	﻿HMOX1	OR ﻿1.08 (0.90–1.29)	﻿0.437	NA	NA
																	ARDS	TaqMan SNP Genotyping Assay	Haplotype	﻿M-AGA		﻿HMOX1	﻿HMOX1	OR 1.75 (1.15–2.86)	0.010	NA	NA
																	ARDS	TaqMan SNP Genotyping Assay		﻿S-TAG		﻿HMOX1	﻿HMOX1	OR ﻿1.18 (0.83–1.66)	﻿0.360	NA	NA
																	ARDS	TaqMan SNP Genotyping Assay		﻿M-TAG		﻿HMOX1	﻿HMOX1	OR ﻿1.75 (1.15–2.68)	﻿0.010	NA	NA
																	ARDS	TaqMan SNP Genotyping Assay		﻿L-AGA		﻿HMOX1	﻿HMOX1	OR ﻿0.60 (0.37–1.06)	﻿0.077	NA	NA
																	ARDS	TaqMan SNP Genotyping Assay		﻿M-TAA		﻿HMOX1	﻿HMOX1	OR ﻿0.74 (0.37–1.50)	﻿0.408	NA	NA
10	Polymorphisms in innate immunity genes predispose to bacteremia and death in the medical intensive care unit	Henckaerts, L.	2009	Critical Care Medicine	Belgium	candidate gene	774	NA	478 (61.8)	NA	63 ± 16	NA	Belgian, Danish	APACHE II	23 ± 9	NA	Hospital mortality	PCR	SNP	(rs2066844, rs2066845, rs2066847) + rs4986790 combined	(rs2066844; rs2066845; rs2066847) + rs4986790 combined	NOD2 (missense variant) / NOD2 (frameshift variant) / LOC124903774 (non coding transcript variant) / TLR4 (missense variant)	NOD2-TLR4	OR 2.27 (1.09–4.47)	0.03	NA	NA			Y	Y	PY	PY	low risk	NI	NI	NA	Y	NA	some concerns	N	NI	high risk	Y	N	high risk	high risk
																	Hospital mortality	PCR	SNP	rs2273346, rs72550870 combined	rs2273346; rs72550870 combined	MASP2 (missense variant) / TARDBP (downstream variant)	MASP2	OR 2.35 (1.38–3.99)	0.002	NA	NA
																	Sepsis	PCR	SNP	(rs2066844, rs2066845, rs2066847) + rs4986790 combined	(rs2066844; rs2066845; rs2066847) + rs4986790 combined	NOD2 variation vs NOD2 wild type	NOD2	NA	0.02	NA	NA
																	Sepsis	PCR	SNP	(rs2066844, rs2066845, rs2066847) + rs4986790 combined	(rs2066844; rs2066845; rs2066847) + rs4986790 combined	NOD2 (missense variant) / NOD2 (frameshift variant) / LOC124903774 (non coding transcript variant) / TLR4 (missense variant)	NOD2-TLR4	OR 4.26 (1.85–9.81)	6×10-4	NA	NA
11	Sex-specific association of epidermal growth factor gene polymorphisms with acute respiratory distress syndrome	Sheu, C. C.	2009	Eur Respir J	US	candidate gene	1468	NA	887 (60.4)	NA	63 ± 17	NA	Caucasians	APACHE III	61 ± 21	NA	ARDS	TaqMan SNP Genotyping Assay	SNP	rs4444903	rs4444903	EGF (non coding transcript variant)	EGF	OR 1.22 (0.94–1.59)	0.134	NA	NA	A prospective cohort study but did not mention QAT 1.3 or 1.4		Y	Y	NI	NI	some concerns	Y	Y	NA	Y	NA	low risk	N	Y	high risk	Y	N	high risk	high risk
																	ARDS	TaqMan SNP Genotyping Assay	SNP	rs2298991	rs2298991	EGF	EGF	OR 1.13 (0.87–1.46)	0.367	NA	NA
																	ARDS	TaqMan SNP Genotyping Assay	SNP	rs11568993	rs11568993	EGF	EGF	OR 0.88 (0.64–1.21)	0.435	NA	NA
																	ARDS	TaqMan SNP Genotyping Assay	SNP	rs7692976	rs7692976	EGF	EGF	OR 1.21 (0.94–1.58)	0.145	NA	NA
																	ARDS	TaqMan SNP Genotyping Assay	SNP	rs4698803	rs4698803	EGF	EGF	OR 0.83 (0.64–1.09)	0.178	NA	NA
																	ARDS	TaqMan SNP Genotyping Assay	SNP	rs6533485	rs6533485	EGF	EGF	OR 1.06 (0.80–1.39)	0.707	NA	NA
																	ARDS in males	TaqMan SNP Genotyping Assay	SNP	rs4444903	rs4444903	EGF (non coding transcript variant)	EGF	OR 1.64 (1.17–2.31)	0.005	NA	NA
																	ARDS in males	TaqMan SNP Genotyping Assay	SNP	rs2298991	rs2298991	EGF	EGF	OR 1.50 (1.07–2.11)	0.019	NA	NA
																	ARDS in males	TaqMan SNP Genotyping Assay	SNP	rs11568993	rs11568993	EGF	EGF	OR 0.86 (0.56–1.32)	0.488	NA	NA
																	ARDS in males	TaqMan SNP Genotyping Assay	SNP	rs7692976	rs7692976	EGF	EGF	OR 1.64 (1.17–2.31)	0.005	NA	NA
																	ARDS in males	TaqMan SNP Genotyping Assay	SNP	rs4698803	rs4698803	EGF	EGF	OR 0.67 (0.48–0.95)	0.025	NA	NA
																	ARDS in males	TaqMan SNP Genotyping Assay	SNP	rs6533485	rs6533485	EGF	EGF	OR 1.39 (0.96–2.02)	0.080	NA	NA
																	ARDS in females	TaqMan SNP Genotyping Assay	SNP	rs4444903	rs4444903	EGF (non coding transcript variant)	EGF	OR 0.74 (0.48–1.13)	0.165	NA	NA
																	ARDS in females	TaqMan SNP Genotyping Assay	SNP	rs2298991	rs2298991	EGF	EGF	OR 0.68 (0.45–1.04)	0.077	NA	NA
																	ARDS in females	TaqMan SNP Genotyping Assay	SNP	rs11568993	rs11568993	EGF	EGF	OR 0.90 (0.55–1.48)	0.678	NA	NA
																	ARDS in females	TaqMan SNP Genotyping Assay	SNP	rs7692976	rs7692976	EGF	EGF	OR 0.73 (0.48–1.11)	0.140	NA	NA
																	ARDS in females	TaqMan SNP Genotyping Assay	SNP	rs4698803	rs4698803	EGF	EGF	OR 1.10 (0.72–1.69)	0.650	NA	NA
																	ARDS in females	TaqMan SNP Genotyping Assay	SNP	rs6533485	rs6533485	EGF	EGF	OR 0.66 (0.42–1.03)	0.068	NA	NA
																	ARDS	TaqMan SNP Genotyping Assay	Haplotype	Hap2 (GGCGTC) vs Hap1 (ATCATG)		EGF	EGF	OR 1.10 (0.88–1.38)	0.403	NA	NA
																	ARDS	TaqMan SNP Genotyping Assay	Haplotype	Hap3 (ATCAAG) vs Hap1 (ATCATG)		EGF	EGF	OR 0.80 (0.60–1.06)	0.118	NA	NA
																	ARDS	TaqMan SNP Genotyping Assay	Haplotype	Hap4 (GGTGTC) vs Hap1 (ATCATG)		EGF	EGF	OR 0.91 (0.65–1.26)	0.550	NA	NA
																	ARDS	TaqMan SNP Genotyping Assay	Haplotype	Hap5 (ATCATC) vs Hap1 (ATCATG)		EGF	EGF	OR 0.93 (0.64–1.34)	0.681	NA	NA
																	ARDS	TaqMan SNP Genotyping Assay	Haplotype	All others (frequency < 5%) vs Hap1 (ATCATG)		EGF	EGF	OR 1.11 (0.81–1.52)	0.528	NA	NA
																	ARDS in males	TaqMan SNP Genotyping Assay	Haplotype	Hap2 (GGCGTC) vs Hap1 (ATCATG)		EGF	EGF	OR 1.35 (1.00–1.81)	0.048	NA	NA
																	ARDS in males	TaqMan SNP Genotyping Assay	Haplotype	Hap3 (ATCAAG) vs Hap1 (ATCATG)		EGF	EGF	OR 0.64 (0.44–0.94)	0.022	NA	NA
																	ARDS in males	TaqMan SNP Genotyping Assay	Haplotype	Hap4 (GGTGTC) vs Hap1 (ATCATG)		EGF	EGF	OR 0.87 (0.55–1.36)	0.538	NA	NA
																	ARDS in males	TaqMan SNP Genotyping Assay	Haplotype	Hap5 (ATCATC) vs Hap1 (ATCATG)		EGF	EGF	OR 0.88 (0.55–1.42)	0.605	NA	NA
																	ARDS in males	TaqMan SNP Genotyping Assay	Haplotype	All others (frequency < 5%) vs Hap1 (ATCATG)		EGF	EGF	OR 1.22 (0.81–1.84)	0.332	NA	NA
																	ARDS in females	TaqMan SNP Genotyping Assay	Haplotype	Hap2 (GGCGTC) vs Hap1 (ATCATG)		EGF	EGF	OR 0.76 (0.53–1.10)	0.147	NA	NA
																	ARDS in females	TaqMan SNP Genotyping Assay	Haplotype	Hap3 (ATCAAG) vs Hap1 (ATCATG)		EGF	EGF	OR 1.02 (0.65–1.60)	0.941	NA	NA
																	ARDS in females	TaqMan SNP Genotyping Assay	Haplotype	Hap4 (GGTGTC) vs Hap1 (ATCATG)		EGF	EGF	OR 0.91 (0.55–1.49)	0.705	NA	NA
																	ARDS in females	TaqMan SNP Genotyping Assay	Haplotype	Hap5 (ATCATC) vs Hap1 (ATCATG)		EGF	EGF	OR 1.00 (0.54–1.87)	0.993	NA	NA
																	ARDS in females	TaqMan SNP Genotyping Assay	Haplotype	All others (frequency < 5%) vs Hap1 (ATCATG)		EGF	EGF	OR 0.85 (0.50–1.43)	0.532	NA	NA
																	60-day survival in ARDS patients	TaqMan SNP Genotyping Assay	SNP	rs4444903	rs4444903	EGF (non coding transcript variant)	EGF	HR 0.93 (0.67–1.29)	0.662	NA	NA
																	60-day survival in ARDS patients	TaqMan SNP Genotyping Assay	SNP	rs2298991	rs2298991	EGF	EGF	HR 0.86 (0.62–1.20)	0.378	NA	NA
																	60-day survival in ARDS patients	TaqMan SNP Genotyping Assay	SNP	rs11568993	rs11568993	EGF	EGF	HR 0.76 (0.49–1.17)	0.213	NA	NA
																	60-day survival in ARDS patients	TaqMan SNP Genotyping Assay	SNP	rs7692976	rs7692976	EGF	EGF	HR 0.88 (0.63–1.23)	0.46	NA	NA
																	60-day survival in ARDS patients	TaqMan SNP Genotyping Assay	SNP	rs4698803	rs4698803	EGF	EGF	HR 0.88 (0.62–1.24)	0.47	NA	NA
																	60-day survival in ARDS patients	TaqMan SNP Genotyping Assay	SNP	rs6533485	rs6533485	EGF	EGF	HR 0.75 (0.53–1.06)	0.102	NA	NA
																	60-day survival in male ARDS patients	TaqMan SNP Genotyping Assay	SNP	rs4444903	rs4444903	EGF (non coding transcript variant)	EGF	HR 0.84 (0.54–1.32)	0.452	NA	NA
																	60-day survival in male ARDS patients	TaqMan SNP Genotyping Assay	SNP	rs2298991	rs2298991	EGF	EGF	HR 0.76 (0.48–1.19)	0.229	NA	NA
																	60-day survival in male ARDS patients	TaqMan SNP Genotyping Assay	SNP	rs11568993	rs11568993	EGF	EGF	HR 0.95 (0.53–1.68)	0.849	NA	NA
																	60-day survival in male ARDS patients	TaqMan SNP Genotyping Assay	SNP	rs7692976	rs7692976	EGF	EGF	HR 0.73 (0.46–1.16)	0.179	NA	NA
																	60-day survival in male ARDS patients	TaqMan SNP Genotyping Assay	SNP	rs4698803	rs4698803	EGF	EGF	HR 0.70 (0.43–1.15)	0.137	NA	NA
																	60-day survival in male ARDS patients	TaqMan SNP Genotyping Assay	SNP	rs6533485	rs6533485	EGF	EGF	HR 0.68 (0.42–1.10)	0.112	NA	NA
																	60-day survival in female ARDS patients	TaqMan SNP Genotyping Assay	SNP	rs4444903	rs4444903	EGF (non coding transcript variant)	EGF	HR 1.09 (0.66–1.83)	0.731	NA	NA
																	60-day survival in female ARDS patients	TaqMan SNP Genotyping Assay	SNP	rs2298991	rs2298991	EGF	EGF	HR 1.06 (0.63–1.77)	0.829	NA	NA
																	60-day survival in female ARDS patients	TaqMan SNP Genotyping Assay	SNP	rs11568993	rs11568993	EGF	EGF	HR 0.58 (0.28–1.20)	0.142	NA	NA
																	60-day survival in female ARDS patients	TaqMan SNP Genotyping Assay	SNP	rs7692976	rs7692976	EGF	EGF	HR 1.12 (0.67–1.86)	0.664	NA	NA
																	60-day survival in female ARDS patients	TaqMan SNP Genotyping Assay	SNP	rs4698803	rs4698803	EGF	EGF	HR 1.11 (0.66–1.89)	0.689	NA	NA
																	60-day survival in female ARDS patients	TaqMan SNP Genotyping Assay	SNP	rs6533485	rs6533485	EGF	EGF	HR 0.86 (0.51–1.46)	0.577	NA	NA
																	60-day survival in ARDS patients	TaqMan SNP Genotyping Assay	Haplotype	Hap2 (GGCGTC) vs Hap1 (ATCATG)		EGF	EGF	HR 1.03 (0.77–1.38)	0.84	NA	NA
																	60-day survival in ARDS patients	TaqMan SNP Genotyping Assay	Haplotype	Hap3 (ATCAAG) vs Hap1 (ATCATG)		EGF	EGF	HR 0.93 (0.63–1.38)	0.734	NA	NA
																	60-day survival in ARDS patients	TaqMan SNP Genotyping Assay	Haplotype	Hap4 (GGTGTC) vs Hap1 (ATCATG)		EGF	EGF	HR 0.79 (0.51–1.22)	0.287	NA	NA
																	60-day survival in ARDS patients	TaqMan SNP Genotyping Assay	Haplotype	Hap5 (ATCATC) vs Hap1 (ATCATG)		EGF	EGF	HR 0.84 (0.52–1.34)	0.462	NA	NA
																	60-day survival in ARDS patients	TaqMan SNP Genotyping Assay	Haplotype	All others (frequency < 5%) vs Hap1 (ATCATG)		EGF	EGF	HR 1.13 (0.76–1.67)	0.548	NA	NA
																	60-day survival in male ARDS patients	TaqMan SNP Genotyping Assay	Haplotype	Hap2 (GGCGTC) vs Hap1 (ATCATG)		EGF	EGF	HR 0.79 (0.52–1.20)	0.267	NA	NA
																	60-day survival in male ARDS patients	TaqMan SNP Genotyping Assay	Haplotype	Hap3 (ATCAAG) vs Hap1 (ATCATG)		EGF	EGF	HR 0.57 (0.31–1.05)	0.069	NA	NA
																	60-day survival in male ARDS patients	TaqMan SNP Genotyping Assay	Haplotype	Hap4 (GGTGTC) vs Hap1 (ATCATG)		EGF	EGF	HR 0.91 (0.48–1.70)	0.759	NA	NA
																	60-day survival in male ARDS patients	TaqMan SNP Genotyping Assay	Haplotype	Hap5 (ATCATC) vs Hap1 (ATCATG)		EGF	EGF	HR 0.83 (0.45–1.53)	0.545	NA	NA
																	60-day survival in male ARDS patients	TaqMan SNP Genotyping Assay	Haplotype	All others (frequency < 5%) vs Hap1 (ATCATG)		EGF	EGF	HR 1.28 (0.78–2.11)	0.336	NA	NA
																	60-day survival in female ARDS patients	TaqMan SNP Genotyping Assay	Haplotype	Hap2 (GGCGTC) vs Hap1 (ATCATG)		EGF	EGF	HR 1.32 (0.85–2.05)	0.222	NA	NA
																	60-day survival in female ARDS patients	TaqMan SNP Genotyping Assay	Haplotype	Hap3 (ATCAAG) vs Hap1 (ATCATG)		EGF	EGF	HR 1.37 (0.79–2.39)	0.268	NA	NA
																	60-day survival in female ARDS patients	TaqMan SNP Genotyping Assay	Haplotype	Hap4 (GGTGTC) vs Hap1 (ATCATG)		EGF	EGF	HR 0.62 (0.31–1.22)	0.166	NA	NA
																	60-day survival in female ARDS patients	TaqMan SNP Genotyping Assay	Haplotype	Hap5 (ATCATC) vs Hap1 (ATCATG)		EGF	EGF	HR 0.89 (0.42–1.92)	0.774	NA	NA
																	60-day survival in female ARDS patients	TaqMan SNP Genotyping Assay	Haplotype	All others (frequency < 5%) vs Hap1 (ATCATG)		EGF	EGF	HR 0.95 (0.47–1.89)	0.872	NA	NA
							416	NA	246 (59.1)	NA	58.7	NA	Caucasians	APACHE III	67.8		Successful extubation rate in male ARDS	TaqMan SNP Genotyping Assay	SNP	rs4698803	rs4698803	EGF	EGF	NA	0.043	NA	NA	Distribution comparision
																	Ventilator-free days in male ARDS		SNP	rs4698803	rs4698803	EGF	EGF	NA	0.014	NA	NA	Distribution comparision
12	Association between lymphotoxin-alpha (tumor necrosis factor-beta) intron polymorphism and predisposition to severe sepsis is modified by gender and age	Watanabe, E.	2010	Critical Care Medicine	US	candidate gene	1708	NA	915 (53,6)	NA	64.0 ± 15.8	NA	87.3% and6.4% were Caucasian and African American	SAPS II	63.8 ± 29.2	NA	Severe sepsis	PCR	SNP	the first intron of LTA at 252, AG vs GG	NA	LTA	LTA	OR 1.25 (0.94, 1.67)	0.128088	NA	NA			Y	Y	NI	NA	some concerns	PY	PY	NA	Y	NA	low risk	N	Y	high risk	Y	N	high risk	high risk
																	Severe sepsis	PCR	SNP	LTA +252 A/G, AA vs GG	rs909253	LTA	LTA	OR 1.56 (1.17, 2.07)	0.002302287	NA	NA
																	Severe sepsis in male	PCR	SNP	LTA +252 A/G, AG vs GG	rs909253	LTA	LTA	OR 1.08 (0.71, 1.66)	0.7355185	NA	NA
																	Severe sepsis in male	PCR	SNP	LTA +252 A/G, AA vs GG	rs909253	LTA	LTA	OR ﻿﻿1.90 (1.30, 2.79)	0.001030298	NA	NA
																	Severe sepsis in female	PCR	SNP	LTA +252 A/G, AG vs GG	rs909253	LTA	LTA	OR 1.08 (0.71, 1.66)	0.7355185	NA	NA
																	Severe sepsis in female	PCR	SNP	LTA +252 A/G, AA vs GG	rs909253	LTA	LTA	OR 1.22 (0.80, 1.87)	0.3646397	NA	NA
																	Severe sepsis in patients > 60	PCR	SNP	LTA +252 A/G, AG vs GG	rs909253	LTA	LTA	OR 1.18 (0.82, 1.73)	0.3916811	NA	NA
																	Severe sepsis in patients > 60	PCR	SNP	LTA +252 A/G, AA vs GG	rs909253	LTA	LTA	OR 1.68 (1.16, 2.45)	0.006551686	NA	NA
																	Severe sepsis in patients <= 60	PCR	SNP	LTA +252 A/G, AG vs GG	rs909253	LTA	LTA	OR 1.32 (0.89, 1.96)	0.1688166	NA	NA
																	Severe sepsis in patients <= 60	PCR	SNP	LTA +252 A/G, AA vs GG	rs909253	LTA	LTA	OR 1.36 (0.88, 2.11)	0.1688924	NA	NA
																	Severe sepsis in Caucasians	PCR	SNP	LTA +252 A/G, AG vs GG	rs909253	LTA	LTA	OR 1.22 (0.89, 1.67)	0.2173601	NA	NA
																	Severe sepsis in Caucasians	PCR	SNP	LTA +252 A/G, AA vs GG	rs909253	LTA	LTA	OR 1.55 (1.13, 2.11)	0.005970318	NA	NA
																	Severe sepsis in non-Caucasians	PCR	SNP	LTA +252 A/G, AG vs GG	rs909253	LTA	LTA	OR 1.48 (0.73, 3.00)	0.2804074	NA	NA
																	Severe sepsis in non-Caucasians	PCR	SNP	LTA +252 A/G, AA vs GG	rs909253	LTA	LTA	OR 1.56 (0.77, 3.18)	0.2209733	NA	NA
13	IRAK1 functional genetic variant affects severity of septic shock	Toubiana, J.	2010	Critical Care Medicine	France	candidate gene	NA	1643	NA	1035 (63)	NA	65 (52–76)	Caucasians	SAPS II	NA	52 (42–64)	Ventilation free days (VFD) in septic shock patients	Real-time PCR allelic discrimination assay by TaqMan method on Abi 7900	Haplotype	IRAK1–1595C (variant) vs IRAK1–1595T (wild)	NA	IRAK1	IRAK1	NA	NA	NA	0.02	A replication study. Ref 8, 13-18 mentioned why they chose these SNPs. But ref 8 is a review; ref 13 healthy controls; ref 14 less than 300 patients but already included; ref 15 included (rayyan-672351183); ref 16 is about bacterial; ref 17 contains healthy controls; ref 18 also healthy controls.		Y	Y	Y	Y	low risk	PY	Y	NA	Y	NA	low risk	NI	Y	some concerns	N	Y	high risk	high risk
																	Ventilation free days (VFD) in septic shock younger (<65yrs) patients		Haplotype	IRAK1–1595C (variant) vs IRAK1–1595T (wild)	NA	IRAK1	IRAK1	NA	NA	NA	0.005
																	Ventilation free days (VFD) in septic shock elder (≥65yrs) patients		Haplotype	IRAK1–1595C (variant) vs IRAK1–1595T (wild)	NA	IRAK1	IRAK1	NA	NA	NA	0.65
																	Ventilation free days (VFD) in less severe (SAPS-II<52) septic shock patients		Haplotype	IRAK1–1595C (variant) vs IRAK1–1595T (wild)	NA	IRAK1	IRAK1	NA	NA	NA	0.33
																	Ventilation free days (VFD) in more severe (SAPS-II≥52) septic shock patients		Haplotype	IRAK1–1595C (variant) vs IRAK1–1595T (wild)	NA	IRAK1	IRAK1	NA	NA	NA	0.013
																	Mortality in septic shock patients		Haplotype	IRAK1–1595C (variant) vs IRAK1–1595T (wild)	NA	IRAK1	IRAK1	NA	NA	OR 2.4 (1.2–4.8)	0.015
																	Mortality in septic shock younger (<65yrs) patients		Haplotype	IRAK1–1595C (variant) vs IRAK1–1595T (wild)	NA	IRAK1	IRAK1	NA	NA	NA	0.3
																	Mortality in septic shock elder (≥65yrs) patients		Haplotype	IRAK1–1595C (variant) vs IRAK1–1595T (wild)	NA	IRAK1	IRAK1	NA	NA	NA	0.45
																	Mortality in less severe (SAPS-II<52) septic shock patients		Haplotype	IRAK1–1595C (variant) vs IRAK1–1595T (wild)	NA	IRAK1	IRAK1	NA	NA	NA	0.42
																	Mortality in more severe (SAPS-II≥52) septic shock patients		Haplotype	IRAK1–1595C (variant) vs IRAK1–1595T (wild)	NA	IRAK1	IRAK1	NA	NA	NA	0.02
14	IL17A genetic variation is associated with altered susceptibility to Gram-positive infection and mortality of severe sepsis	Nakada, T. A. and Russell, J. A. and Boyd, J. H. and Walley, K. R.	2011	Critical Care	Canada	candidate gene	679	517	448 (66.0)	315 (60.9)	59 (46-72)	63 (51-73)	European ancestry	APACHE II	23 (18-29)	26 (21-32)	Gram-positive bacterial infection	Illumina Golden Gate assay	SNP	-832 G/A	rs4711998	IL17A (upstream variant)	IL17A	OR 1.13 (0.80–1.60)	0.48	NA	NA	Discovery cohort; p value without multiple comparison correction		Y	Y	PY	PY	low risk	PY	NI	NA	Y	NA	some concerns	Y	N	low risk	Y	PY	low risk	some concerns
																	Gram-positive bacterial infection		SNP	-692 T/C	rs8193036	IL17A (upstream variant)	IL17A	OR 1.41 (0.97-2.05)	0.073	NA	NA	Discovery cohort; p value without multiple comparison correction
																	Gram-positive bacterial infection		SNP	-399 G/A	rs2275913	IL17A (upstream variant)	IL17A	OR 1.45 (1.01-2.10)	0.18	NA	NA	Discovery cohort; p value adjusted for multiple comparison
																	Gram-positive bacterial infection		SNP	+4150 GG vs. AG/AA	rs1974226	IL17A (upstream variant)	IL17A	OR 2.19 (1.28-3.72)	0.006	OR 1.95 (1.16-3.27)	0.011
																	Gram-positive bacterial infection		SNP	+4150 G/A	rs1974226	IL17A (upstream variant)	IL17A	OR 1.89 (1.22-2.92)	0.015 (adjusted)	NA	NA	Discovery cohort; p value adjusted for multiple comparison
																	Gram-positive bacterial infection		SNP	+4150 G/A	rs1974226	IL17A (upstream variant)	IL17A	OR 2.06 (1.42-2.99)	1.4×10-4	NA	NA	joint effect, discovery + replication cohort
																	Gram-negative bacterial infection		SNP	+4150 G/A	rs1974226	IL17A (upstream variant)	IL17A	OR 0.57 (0.39-0.83)	3.5×10-3 (joint)	NA	NA	Ignore the results in discovery and replication separate cohorts. In the joint discovery + replication cohort
																	Gram-positive bacterial infection in lung		SNP	+4150 G/A	rs1974226	IL17A (upstream variant)	IL17A	OR 1.90 (1.12-3.21)	0.017 (joint)	NA	NA	No replication, only joint cohort
																	Gram-positive bacterial infection in blood		SNP	+4150 G/A	rs1974226	IL17A (upstream variant)	IL17A	NA	0.53 (joint)	NA	NA	No replication, only joint cohort
																	Gram-positive bacterial infection in abdomen		SNP	+4150 G/A	rs1974226	IL17A (upstream variant)	IL17A	NA	0.91 (joint)	NA	NA	No replication, only joint cohort
																	Gram-positive bacterial infection in skin and soft tissue		SNP	+4150 G/A	rs1974226	IL17A (upstream variant)	IL17A	NA	0.22 (joint)	NA	NA	No replication, only joint cohort
																	Gram-positive bacterial infection in genitourinary system		SNP	+4150 G/A	rs1974226	IL17A (upstream variant)	IL17A	NA	0.25 (joint)	NA	NA	No replication, only joint cohort
																	Susceptibility to fungal infection		SNP	+4150 G/A	rs1974226	IL17A (upstream variant)	IL17A	NA	not significant	NA	NA
																	28-day mortality in septic shock patients		SNP	+4150, A vs G	rs1974226	IL17A (upstream variant)	IL17A	OR 1.44 (1.04-2.02)	0.029	NA	NA	In the discovery cohort
																	28-day mortality in septic shock patients		SNP	+4150, A vs G	rs1974226	IL17A (upstream variant)	IL17A	OR 1.67 (1.17-2.40)	5.2×10-3	NA	NA	In the replication cohort
15	Identification of haplotype tag SNPs within the entire TLR2 gene and their clinical relevance in patients with major trauma	Chen, K. H.	2011	Shock	China	candidate gene	410	NA	331 (80.7)	NA	38.4 ± 13.9	NA	Chinese Han	MOD/ISS	4.6 ± 2.3/25.5 ± 8.5	NA	Sepsis in trauma patients	PCR	SNP	rs3804099	rs3804099	TLR2 (synonymous variant)	TLR2	OR 1.65 (1.14–2.39)	0.008	NA	NA			Y	Y	PY	Y	low risk	PY	Y	NA	Y	NA	low risk	PN	Y	high risk	N	N	high risk	high risk
																	Sepsis in trauma patients	PCR	SNP	﻿rs1898830	﻿rs1898830	TLR2 (intron variant)	TLR2	NA	Not significant	NA	NA
																	Sepsis in trauma patients	PCR	SNP	﻿rs7656411	﻿rs7656411	TLR2 (3 prime UTR variant)	TLR2	NA	Not significant	NA	NA
																	MODS in trauma patients	PCR	SNP	﻿rs1898830	﻿rs1898830	TLR2 (intron variant)	TLR2	NA	Not significant	NA	NA
																	MODS in trauma patients	PCR	SNP	﻿rs3804099	﻿rs3804099	TLR2 (synonymous variant)	TLR2	NA	0.027	NA	NA
																	MODS in trauma patients	PCR	SNP	﻿rs7656411	﻿rs7656411	TLR2 (3 prime UTR variant)	TLR2	NA	Not significant	NA	NA
																	Sepsis in trauma patients	PCR	Haplotype	rs1898830A, rs3804099T, rs7656411T--ATT		TLR2	TLR2	NA	0.036	NA	NA
																	MODS in trauma patients	PCR	Haplotype	rs1898830A, rs3804099T, rs7656411T--ATT		TLR2	TLR2	NA	Significant	NA	NA
16	Polymorphisms in the toll-like receptor 9 gene associated with sepsis and multiple organ dysfunction after major blunt trauma	Chen, K. H.	2011	British Journal of Surgery	China	candidate gene	557	NA	449 (80.6)	NA	40	NA	Chinese Han	ISS	25		Sepsis morbidity after major blunt trauma	PCR, pyrosequencing (Pyrosequencer PSQTM96)	SNP	rs187084	rs187084	TLR9 (upstream variant)	TLR9	1.36 (1.05–1.75)	0.019	NA	NA			Y	Y	PY	PY	low risk	PY	Y	NA	Y	NA	low risk	Y	Y	low risk	N	N	high risk	high risk
																	Sepsis morbidity after major blunt trauma	PCR, pyrosequencing (Pyrosequencer PSQTM96)	SNP	rs352139	rs352139	TLR9 (intron variant)	TLR9	1.38 (1.07–1.76)	0.012	NA	NA
																	Sepsis morbidity after major blunt trauma	PCR, pyrosequencing (Pyrosequencer PSQTM96)	SNP	rs352162	rs352162	TLR9	TLR9	1.40 (1.08–1.80)	0.011	NA	NA
																	Sepsis morbidity after major blunt trauma	PCR, pyrosequencing (Pyrosequencer PSQTM97)	SNP	﻿rs352140	﻿rs352140	TLR9 (synonymous variant)	TLR9	NA	Not significant	NA	NA
																	Sepsis morbidity after major blunt trauma	PCR, pyrosequencing (Pyrosequencer PSQTM98)	SNP	﻿rs5743836	﻿rs5743836	TLR9 (upstream variant)	TLR9	NA	Not significant	NA	NA
																	MOD score after major blunt trauma	PCR, pyrosequencing (Pyrosequencer PSQTM96)	SNP	rs187084	rs187084	TLR9 (upstream variant)	TLR9	NA	0.108	NA	NA	Distribution comparision
																	MOD score after major blunt trauma	PCR, pyrosequencing (Pyrosequencer PSQTM96)	SNP	rs352162	rs352162	TLR9	TLR9	NA	0.009	NA	NA	Distribution comparision
																	MOD score after major blunt trauma	PCR, pyrosequencing (Pyrosequencer PSQTM96)	SNP	rs352139	rs352139	TLR9 (intron variant)	TLR9	NA	Not significant	NA	NA
																	MOD score after major blunt trauma	PCR, pyrosequencing (Pyrosequencer PSQTM96)	SNP	﻿rs352140	﻿rs352140	TLR9 (synonymous variant)	TLR9	NA	Not significant	NA	NA
																	MOD score after major blunt trauma	PCR, pyrosequencing (Pyrosequencer PSQTM96)	SNP	﻿rs5743836	﻿rs5743836	TLR9 (upstream variant)	TLR9	NA	Not significant	NA	NA
17	TNF -308G > A promoter polymorphism (rs1800629) and outcome from critical illness	Paskulin, D. D.	2011	Brazilian Journal of Infectious Diseases	Brazil	candidate gene	520	NA	277 (54)	NA	57 (40-71)	NA	Caucasian	APACHE II	19.5 ± 7.8	NA	Sepsis, septic shock, organ dysfunction, mortality	PCR	SNP	﻿-308G/A, AA vs GG	rs1800629	TNF (upstream variant)	TNF	NA	Not significant	NA	NA	Distribution comparision		Y	NI	Y	Y	some concerns	PY	Y	NA	Y	NA	low risk	PN	Y	high risk	N	N	high risk	high risk
18	A functional variant of lipopolysaccharide binding protein predisposes to sepsis and organ dysfunction in patients with major trauma	Zeng, L.	2012	Annals of Surgery	China	candidate gene	787	NA	633 (80.4)	NA	40	NA	Chinese	ISS	discovery: >=25 (42%); validation: >=25 (43.5%)		Sepsis In trauma patients	PCR	SNP	rs2232618	rs2232618	LBP (missense variant)	LBP	2.34 (1.38–4.00)	0.002	NA	NA			Y	Y	Y	Y	low risk	PY	NI	NA	Y	NA	some concerns	NI	NI	some concerns	PN	Y	high risk	high risk
																	MOD in trauma patients	PCR	SNP	rs2232618	rs2232618	LBP (missense variant)	LBP	NA	0.023	NA	NA	Distribution comparision
19	Association of IL-10-1082 G/G genotype with lower mortality of acute respiratory distress syndrome in a Chinese population	Jin, X.	2012	Mol Biol Rep	China	candidate gene	524	NA	288 (55.0)	NA	58.6 ± 12.4	NA	Chinese	NA	NA	NA	ARDS	PCR	SNP	-1082G/A, GG	rs1800896	IL10 (upstream Variant)	IL10	OR 0.51 (0.34–0.76)	0.001	NA	NA			Y	PY	NI	Y	some concerns	PY	NI	NA	Y	NA	some concerns	PN	NI	high risk	NA	N	high risk	high risk
																	30-day mortality in ARDS patients	PCR	SNP	-1082G/A, GG	rs1800896	IL10 (upstream Variant)	IL10	OR 0.44 (0.25–0.76)	0.003	NA	NA	Not consistent with the contents in the section of results
20	BCL2 genetic variants are associated with acute kidney injury in septic shock	Frank, A. J.	2012	Critical Care Medicine	US	candidate gene	533	354	NA	NA	NA	NA	Caucasian	APACHE III	NA	NA	AKI in septic shock patients	Illumina Human-CVD BeadChip	SNP	rs8094315	rs8094315	BCL2 (intron variant)	BCL2	OR 0.61 (0.47–0.79)	2×10-4	NA	NA	The study only characterized the overall participants, not the genotyped ones. They replicated the significant SNPs from the discovery cohort. But when they built the model, they combined validation and discovery cohort.		Y	Y	NI	Y	some concerns	PY	Y	NA	Y	NA	low risk	N	Y	high risk	Y	Y	low risk	high risk
																	AKI in septic shock patients	Illumina Human-CVD BeadChip	SNP	rs12457893	rs12457893	BCL2 (intron variant)	BCL2	OR 0.67 (0.55–0.83)	2×10-4	NA	NA
																	AKI in septic shock patients	Illumina Human-CVD BeadChip	SNP	rs2093266	rs2093266	SERPINA4 (intron variant)	SERPINA4	OR 0.54 (0.38–0.76)	5×10-4	NA	NA
																	AKI in septic shock patients	Illumina Human-CVD BeadChip	SNP	rs1955656	rs1955656	SERPINA5	SERPINA5	OR 0.54 (0.38–0.76)	5×10-4	NA	NA
																	AKI in septic shock patients	Illumina Human-CVD BeadChip	SNP	rs625145	rs625145	SIK3 (intron variant)	SIK3	OR 1.56 (1.21–2.02)	6×10-4	NA	NA
21	Clinical relevance of single nucleotide polymorphisms of the high mobility group box 1 protein gene in patients with major trauma in Southwest China	Zeng, L.	2012	Surgery	China	candidate gene	556	NA	454 (81.7)	NA	39.2 ± 13.5	NA	Chinese Han	ISS	24.3 ± 8.5	NA	Sepsis morbidity	PCR, pyrosequencing	SNP	rs2249825	rs2249825	HMGB1 (intron variant)	HMGB1	OR 2.52 (1.48–3.00)	0.01	NA	NA			Y	Y	NI	NI	some concerns	PY	Y	NA	Y	Y	low risk	N	Y	high risk	Y	N	high risk	high risk
																	MOD score	PCR, pyrosequencing	SNP	rs2249825	rs2249825	HMGB1 (intron variant)	HMGB1	NA	0.009	NA	NA	Distribution comparision
																	Sepsis morbidity	PCR, pyrosequencing	Haplotype	﻿TCG		HMGB1	HMGB1	OR 0.354 (0.128–0.612)	0.038	NA	NA
																	MOD score	PCR, pyrosequencing	Haplotype	﻿TCG		HMGB1	HMGB1	NA	0.062	NA	NA
22	Inflammation and Immune-Related Candidate Gene Associations with Acute Lung Injury Susceptibility and Severity: A Validation Study	O'Mahony, D. S.	2012	PLoS ONE	US	candidate gene	NA	750	NA	480 (64.0)	NA	54 (45–64)	Caucasians	APACHE III	NA	64.7 ± 25	ALI	Taqman	SNP	rs1130866	rs1130866	SFTPB (missense variant)	SFTPB	OR 0.93 (0.73–1.18)	0.55	NA	NA	No result is significantly passing the FDR threshold. Additive model. A validation study, ref 7-11 shows discovery stages. Ref 7 included but small sample size; ref 8 the same as ref 7; ref 9 included; ref 10 editorial; ref 11 healthy controls		Y	PY	NI	NI	some concerns	Y	PY	NA	Y	NA	low risk	N	Y	high risk	Y	Y	low risk	high risk
																	ALI	Taqman	SNP	rs1800450	rs1800450	MBL2 (missense variant)	MBL2	OR 0.98 (0.71–1.36)	0.9	NA	NA	Additive model
																	ALI	Taqman	SNP	rs1800629	rs1800629	TNF (upstream variant)	TNF	OR 0.99 (0.71–1.38)	0.95	NA	NA	Additive model
																	ALI	Taqman	SNP	rs1800896	rs1800896	IL10 (upstream Variant)-IL19 (intron variant)	IL10-IL19	OR 1.09 (0.86–1.38)	0.49	NA	NA	Additive model
																	ALI	Taqman	SNP	rs2069832	rs2069832	IL6 (intron variant)-IL6AS1 (upstream variant)	IL6-IL6AS1	OR 1.08 (0.85–1.38)	0.53	NA	NA	Additive model
																	ALI	Taqman	SNP	rs2515475	rs2515475	ANGPT2 (intron variant)-MCPH1 (intron variant)	ANGPT2-MCPH1	OR 0.85 (0.59–1.38)	0.38	NA	NA	Additive model
																	ALI	Taqman	SNP	rs3025039	rs3025039	POLR1C (intron variant)-VEGFA (3 prime UTR variant)	POLR1C-VEGFA	OR 0.84 (0.60–1.19)	0.34	NA	NA	Additive model
																	ALI	Taqman	SNP	rs4073	rs4073	CXCL8 (upstream variant)	CXCL8	OR 1.13 (0.90–1.43)	0.3	NA	NA	Additive model
																	ALI	Taqman	SNP	rs4444903	rs4444903	EGF (non coding transcript variant)	EGF	OR 0.8 (0.62–1.03)	0.08	NA	NA	Additive model
																	ALI	Taqman	SNP	rs59744560	rs59744560	NAMPT (5 prime UTR variant)	NAMPT	OR 1.26 (0.91–1.74)	0.17	NA	NA	Additive model
																	ALI	Taqman	SNP	rs61330082	rs61330082	NAMPT (upstream variant)	NAMPT	OR 0.82 (0.62–1.07)	0.14	NA	NA	Additive model
																	ALI	Taqman	SNP	rs6721961	rs6721961	NFE2L2 (upstream variant)	NFE2L2	OR 1.11 (0.77–1.58)	0.58	NA	NA	Additive model
																	ALI	Taqman	SNP	rs1130866	rs1130866	SFTPB (missense variant)	SFTPB	OR 0.83 (0.56–1.23)	0.35	NA	NA	Recessive model
																	ALI	Taqman	SNP	rs1800450	rs1800450	MBL2 (missense variant)	MBL2	OR 1.2 (0.43–3.34)	0.73	NA	NA	Recessive model
																	ALI	Taqman	SNP	rs1800629	rs1800629	TNF (upstream variant)	TNF	OR 0.56 (0.16–2.03)	0.36	NA	NA	Recessive model
																	ALI	Taqman	SNP	rs1800896	rs1800896	IL10 (upstream Variant)-IL19 (intron variant)	IL10-IL19	OR 1.03 (0.70–1.53)	0.87	NA	NA	Recessive model
																	ALI	Taqman	SNP	rs2069832	rs2069832	IL6 (intron variant)-IL6AS1 (upstream variant)	IL6-IL6AS1	OR 1.61 (1.04–2.48)	0.03	NA	NA	Recessive model
																	ALI	Taqman	SNP	rs2515475	rs2515475	ANGPT2 (intron variant)-MCPH1 (intron variant)	ANGPT2-MCPH1	OR 0.66 (0.18–2.43)	0.52	NA	NA	Recessive model
																	ALI	Taqman	SNP	rs3025039	rs3025039	POLR1C (intron variant)-VEGFA (3 prime UTR variant)	POLR1C-VEGFA	OR 0.84 (0.24–2.89)	0.78	NA	NA	Recessive model
																	ALI	Taqman	SNP	rs4073	rs4073	CXCL8 (upstream variant)	CXCL8	OR 1.29 (0.87–1.92)	0.21	NA	NA	Recessive model
																	ALI	Taqman	SNP	rs4444903	rs4444903	EGF (non coding transcript variant)	EGF	OR 1.33 (0.85–2.07)	0.21	NA	NA	Recessive model
																	ALI	Taqman	SNP	rs59744560	rs59744560	NAMPT (5 prime UTR variant)	NAMPT	OR 1.08 (0.39–3.02)	0.89	NA	NA	Recessive model
																	ALI	Taqman	SNP	rs61330082	rs61330082	NAMPT (upstream variant)	NAMPT	OR 0.99 (0.52–1.89)	0.99	NA	NA	Recessive model
																	ALI	Taqman	SNP	rs6721961	rs6721961	NFE2L2 (upstream variant)	NFE2L2	OR 2.22 (0.68–7.25)	0.2	NA	NA	Recessive model
																	ARDS	Taqman	SNP	rs1130866	rs1130866	SFTPB (missense variant)	SFTPB	OR 1.05 (0.73–1.51)	0.8	NA	NA	Additive model
																	ARDS	Taqman	SNP	rs1800450	rs1800450	MBL2 (missense variant)	MBL2	OR 0.86 (0.54–1.37)	0.52	NA	NA	Additive model
																	ARDS	Taqman	SNP	rs1800629	rs1800629	TNF (upstream variant)	TNF	OR 0.87 (0.53–1.43)	0.58	NA	NA	Additive model
																	ARDS	Taqman	SNP	rs1800896	rs1800896	IL10 (upstream Variant)-IL19 (intron variant)	IL10-IL19	OR 1.29 (0.92–1.8)	0.14	NA	NA	Additive model
																	ARDS	Taqman	SNP	rs2069832	rs2069832	IL6 (intron variant)-IL6AS1 (upstream variant)	IL6-IL6AS1	OR 1.22 (0.85–1.74)	0.28	NA	NA	Additive model
																	ARDS	Taqman	SNP	rs2515475	rs2515475	ANGPT2 (intron variant)-MCPH1 (intron variant)	ANGPT2-MCPH1	OR 0.92 (0.56–1.50)	0.74	NA	NA	Additive model
																	ARDS	Taqman	SNP	rs3025039	rs3025039	POLR1C (intron variant)-VEGFA (3 prime UTR variant)	POLR1C-VEGFA	OR 0.74 (0.45–1.23)	0.24	NA	NA	Additive model
																	ARDS	Taqman	SNP	rs4073	rs4073	CXCL8 (upstream variant)	CXCL8	OR 1.2 (0.85–1.68)	0.29	NA	NA	Additive model
																	ARDS	Taqman	SNP	rs4444903	rs4444903	EGF (non coding transcript variant)	EGF	OR 0.87 (0.61–1.25)	0.45	NA	NA	Additive model
																	ARDS	Taqman	SNP	rs59744560	rs59744560	NAMPT (5 prime UTR variant)	NAMPT	OR 1.06 (0.65–1.74)	0.81	NA	NA	Additive model
																	ARDS	Taqman	SNP	rs61330082	rs61330082	NAMPT (upstream variant)	NAMPT	OR 0.61 (0.40–0.95)	0.02	NA	NA	Additive model
																	ARDS	Taqman	SNP	rs6721961	rs6721961	NFE2L2 (upstream variant)	NFE2L2	OR 1.27 (0.79–2.06)	0.33	NA	NA	Additive model
																	ARDS	Taqman	SNP	rs1130866	rs1130866	SFTPB (missense variant)	SFTPB	OR 0.85 (0.46–1.55)	0.59	NA	NA	Recessive model
																	ARDS	Taqman	SNP	rs1800450	rs1800450	MBL2 (missense variant)	MBL2	OR 0.69 (0.17–2.79)	0.6	NA	NA	Recessive model
																	ARDS	Taqman	SNP	rs1800629	rs1800629	TNF (upstream variant)	TNF	OR 0.49 (0.09–2.63)	0.4	NA	NA	Recessive model
																	ARDS	Taqman	SNP	rs1800896	rs1800896	IL10 (upstream Variant)-IL19 (intron variant)	IL10-IL19	OR 1.23 (0.70–2.16)	0.47	NA	NA	Recessive model
																	ARDS	Taqman	SNP	rs2069832	rs2069832	IL6 (intron variant)-IL6AS1 (upstream variant)	IL6-IL6AS1	OR 1.81 (0.96–3.40)	0.068	NA	NA	Recessive model
																	ARDS	Taqman	SNP	rs2515475	rs2515475	ANGPT2 (intron variant) / MCPH1 (intron variant)	ANGPT2 / MCPH1	OR 0.65 (0.13–3.15)	0.58	NA	NA	Recessive model
																	ARDS	Taqman	SNP	rs3025039	rs3025039	POLR1C (intron variant)-VEGFA (3 prime UTR variant)	POLR1C-VEGFA	OR 1.01 (0.21–4.87)	0.99	NA	NA	Recessive model
																	ARDS	Taqman	SNP	rs4073	rs4073	CXCL8 (upstream variant)	CXCL8	OR 1.57 (0.88–2.80)	0.13	NA	NA	Recessive model
																	ARDS	Taqman	SNP	rs4444903	rs4444903	EGF (non coding transcript variant)	EGF	OR 1.36 (0.71–2.60)	0.35	NA	NA	Recessive model
																	ARDS	Taqman	SNP	rs59744560	rs59744560	NAMPT (5 prime UTR variant)	NAMPT	OR 0.24 (0.04–1.67)	0.11	NA	NA	Recessive model
																	ARDS	Taqman	SNP	rs61330082	rs61330082	NAMPT (upstream variant)	NAMPT	OR 0.71 (0.24–2.08)	0.52	NA	NA	Recessive model
																	ARDS	Taqman	SNP	rs6721961	rs6721961	NFE2L2 (upstream variant)	NFE2L2	OR 3.83 (0.93–15.7)	0.066	NA	NA	Recessive model
																	28-day ALI-related mortality	Taqman	SNP	rs1130866	rs1130866	SFTPB (missense variant)	SFTPB	OR 0.91 (0.55–1.50)	0.71	NA	NA	Additive model
																	28-day ALI-related mortality	Taqman	SNP	rs1800450	rs1800450	MBL2 (missense variant)	MBL2	OR 1.02 (0.52–2.01)	0.96	NA	NA	Additive model
																	28-day ALI-related mortality	Taqman	SNP	rs1800629	rs1800629	TNF (upstream variant)	TNF	OR 0.65 (0.31–1.34)	0.23	NA	NA	Additive model
																	28-day ALI-related mortality	Taqman	SNP	rs1800896	rs1800896	IL10 (upstream Variant)-IL19 (intron variant)	IL10-IL19	OR 0.81 (0.48–1.35)	0.42	NA	NA	Additive model
																	28-day ALI-related mortality	Taqman	SNP	rs2069832	rs2069832	IL6 (intron variant)-IL6AS1 (upstream variant)	IL6-IL6AS1	OR 0.96 (0.59–1.58)	0.88	NA	NA	Additive model
																	28-day ALI-related mortality	Taqman	SNP	rs2515475	rs2515475	ANGPT2 (intron variant) / MCPH1 (intron variant)	ANGPT2 / MCPH1	OR 1.12 (0.50–2.5)	0.78	NA	NA	Additive model
																	28-day ALI-related mortality	Taqman	SNP	rs3025039	rs3025039	POLR1C (intron variant)-VEGFA (3 prime UTR variant)	POLR1C-VEGFA	OR 1.27 (0.62–2.60)	0.52	NA	NA	Additive model
																	28-day ALI-related mortality	Taqman	SNP	rs4073	rs4073	CXCL8 (upstream variant)	CXCL8	OR 1.01 (0.62–1.66)	0.95	NA	NA	Additive model
																	28-day ALI-related mortality	Taqman	SNP	rs4444903	rs4444903	EGF (non coding transcript variant)	EGF	OR 1.36 (0.84–2.21)	0.21	NA	NA	Additive model
																	28-day ALI-related mortality	Taqman	SNP	rs59744560	rs59744560	NAMPT (5 prime UTR variant)	NAMPT	OR 1.46 (0.77–2.80)	0.25	NA	NA	Additive model
																	28-day ALI-related mortality	Taqman	SNP	rs61330082	rs61330082	NAMPT (upstream variant)	NAMPT	OR 1.42 (0.82–2.45)	0.22	NA	NA	Additive model
																	28-day ALI-related mortality	Taqman	SNP	rs6721961	rs6721961	NFE2L2 (upstream variant)	NFE2L2	OR 1.4 (0.68–2.88)	0.37	NA	NA	Additive model
																	28-day ALI-related mortality	Taqman	SNP	rs1130866	rs1130866	SFTPB (missense variant)	SFTPB	OR 0.73 (0.30–1.73)	0.46	NA	NA	Recessive model
																	28-day ALI-related mortality	Taqman	SNP	rs1800450	rs1800450	MBL2 (missense variant)	MBL2	OR 1.74 (0.27–11.3)	0.57	NA	NA	Recessive model
																	28-day ALI-related mortality	Taqman	SNP	rs1800629	rs1800629	TNF (upstream variant)	TNF	OR 6 (0.41–87.2)	0.17	NA	NA	Recessive model
																	28-day ALI-related mortality	Taqman	SNP	rs1800896	rs1800896	IL10 (upstream Variant)-IL19 (intron variant)	IL10-IL19	OR 0.8 (0.35–1.83)	0.6	NA	NA	Recessive model
																	28-day ALI-related mortality	Taqman	SNP	rs2069832	rs2069832	IL6 (intron variant)-IL6AS1 (upstream variant)	IL6-IL6AS1	OR 0.94 (0.39–2.26)	0.89	NA	NA	Recessive model
																	28-day ALI-related mortality	Taqman	SNP	rs3025039	rs3025039	POLR1C (intron variant)-VEGFA (3 prime UTR variant)	POLR1C-VEGFA	OR 1.11 (0.09–14.5)	0.93	NA	NA	Recessive model
																	28-day ALI-related mortality	Taqman	SNP	rs4073	rs4073	CXCL8 (upstream variant)	CXCL8	OR 1.49 (0.67–3.31)	0.33	NA	NA	Recessive model
																	28-day ALI-related mortality	Taqman	SNP	rs4444903	rs4444903	EGF (non coding transcript variant)	EGF	OR 1.79 (0.75–4.26)	0.19	NA	NA	Recessive model
																	28-day ALI-related mortality	Taqman	SNP	rs59744560	rs59744560	NAMPT (5 prime UTR variant)	NAMPT	OR 2.26 (0.32–15.8)	0.43	NA	NA	Recessive model
																	28-day ALI-related mortality	Taqman	SNP	rs61330082	rs61330082	NAMPT (upstream variant)	NAMPT	OR 4.37 (1.36–14.1)	0.016	NA	NA	Recessive model
																	28-day ALI-related mortality	Taqman	SNP	rs6721961	rs6721961	NFE2L2 (upstream variant)	NFE2L2	OR 9.73 (1.27–74.8)	0.03	NA	NA	Recessive model
																	VFD	Taqman	SNP	rs1130866	rs1130866	SFTPB (missense variant)	SFTPB	0.07	0.94	NA	NA	Beta not OR, additive model
																	VFD	Taqman	SNP	rs1800450	rs1800450	MBL2 (missense variant)	MBL2	-0.43	0.75	NA	NA	Beta not OR, additive model
																	VFD	Taqman	SNP	rs1800629	rs1800629	TNF (upstream variant)	TNF	-1	0.48	NA	NA	Beta not OR, additive model
																	VFD	Taqman	SNP	rs1800896	rs1800896	IL10 (upstream Variant)-IL19 (intron variant)	IL10-IL19	-0.32	0.75	NA	NA	Beta not OR, additive model
																	VFD	Taqman	SNP	rs2069832	rs2069832	IL6 (intron variant)-IL6AS1 (upstream variant)	IL6-IL6AS1	0.78	0.41	NA	NA	Beta not OR, additive model
																	VFD	Taqman	SNP	rs2515475	rs2515475	ANGPT2 (intron variant) / MCPH1 (intron variant)	ANGPT2 / MCPH1	-0.73	0.64	NA	NA	Beta not OR, additive model
																	VFD	Taqman	SNP	rs3025039	rs3025039	POLR1C (intron variant)-VEGFA (3 prime UTR variant)	POLR1C-VEGFA	-1.53	0.28	NA	NA	Beta not OR, additive model
																	VFD	Taqman	SNP	rs4073	rs4073	CXCL8 (upstream variant)	CXCL8	-0.7	0.47	NA	NA	Beta not OR, additive model
																	VFD	Taqman	SNP	rs4444903	rs4444903	EGF (non coding transcript variant)	EGF	-0.82	0.38	NA	NA	Beta not OR, additive model
																	VFD	Taqman	SNP	rs59744560	rs59744560	NAMPT (5 prime UTR variant)	NAMPT	0.46	0.73	NA	NA	Beta not OR, additive model
																	VFD	Taqman	SNP	rs61330082	rs61330082	NAMPT (upstream variant)	NAMPT	-0.22	0.84	NA	NA	Beta not OR, additive model
																	VFD	Taqman	SNP	rs6721961	rs6721961	NFE2L2 (upstream variant)	NFE2L2	0.36	0.8	NA	NA	Beta not OR, additive model
																	VFD	Taqman	SNP	rs1130866	rs1130866	SFTPB (missense variant)	SFTPB	0.09	0.96	NA	NA	Beta not OR, recessive model
																	VFD	Taqman	SNP	rs1800450	rs1800450	MBL2 (missense variant)	MBL2	-10.25	0.0149	NA	NA	Beta not OR, recessive model
																	VFD	Taqman	SNP	rs1800629	rs1800629	TNF (upstream variant)	TNF	-2.07	0.7	NA	NA	Beta not OR, recessive model
																	VFD	Taqman	SNP	rs1800896	rs1800896	IL10 (upstream Variant)-IL19 (intron variant)	IL10-IL19	-1.03	0.52	NA	NA	Beta not OR, recessive model
																	VFD	Taqman	SNP	rs2069832	rs2069832	IL6 (intron variant)-IL6AS1 (upstream variant)	IL6-IL6AS1	1.03	0.55	NA	NA	Beta not OR, recessive model
																	VFD	Taqman	SNP	rs2515475	rs2515475	ANGPT2 (intron variant) / MCPH1 (intron variant)	ANGPT2 / MCPH1	4.32	0.47	NA	NA	Beta not OR, recessive model
																	VFD	Taqman	SNP	rs3025039	rs3025039	POLR1C (intron variant)-VEGFA (3 prime UTR variant)	POLR1C-VEGFA	-1.95	0.7	NA	NA	Beta not OR, recessive model
																	VFD	Taqman	SNP	rs4073	rs4073	CXCL8 (upstream variant)	CXCL8	-3.73	0.0196	NA	NA	Beta not OR, recessive model
																	VFD	Taqman	SNP	rs4444903	rs4444903	EGF (non coding transcript variant)	EGF	-2.93	0.1	NA	NA	Beta not OR, recessive model
																	VFD	Taqman	SNP	rs59744560	rs59744560	NAMPT (5 prime UTR variant)	NAMPT	1.11	0.79	NA	NA	Beta not OR, recessive model
																	VFD	Taqman	SNP	rs61330082	rs61330082	NAMPT (upstream variant)	NAMPT	-2.25	0.39	NA	NA	Beta not OR, recessive model
																	VFD	Taqman	SNP	rs6721961	rs6721961	NFE2L2 (upstream variant)	NFE2L2	-3.16	0.5	NA	NA	Beta not OR, recessive model
23	SNP-set analysis replicates acute lung injury genetic risk factors	Meyer, N. J. and Daye, Z. J. and Rushefski, M. and Aplenc, R. and Lanken, P. N. and Shashaty, M. G. S. and Christie, J. D. and Feng, R.	2012	BMC Medical Genetics	US	candidate gene	NA	467	NA	364 (77.9)	NA	37.6 ± 18.3	European & African	APACHE III	59.8 ± 20.2	NA	ALI in African Ancestry trauma patients	llumina–Broad–CARe consortium (IBC) designed custom SNP array		IL6 block 1		IL6	IL6	NA	Single SNP p-value: 0.018 ; Linear p-value: 0.021 ; IBS p-value: 0.057 ; Quadratic p-value: 0.0038	NA	NA	Replication study; Table 1 has 467 pts instead of 446. Ref 3 review; ref 5 systematic review; ref 6 review; ref 13 included but small sample size; ref 14 health controls; ref 15 included but small sample size; ref 16 healthy controls		Y	Y	NI	PY	low risk	Y	NI	NA	Y	NA	some concerns	PY	Y	low risk	N	N	high risk	high risk
																	ALI in African Ancestry trauma patients			IL10 block 2		IL10	IL10	NA	Single SNP p-value: 0.10 ; Linear p-value: 0.181 ; IBS p-value: 0.083 ; Quadratic p-value: 0.021	NA	NA
																	ALI in African Ancestry trauma patients			IRAK3 block 1		IRAK3	IRAK3	NA	Single SNP p-value: 0.0048 ; Linear p-value: 0.070 ; IBS p-value: 0.044 ; Quadratic p-value: 0.16	NA	NA
																	ALI in African Ancestry trauma patients			VEGFA block 1		VEGFA	VEGFA	NA	Single SNP p-value: 0.0035 ; Linear p-value: 0.77 ; IBS p-value: 0.032 ; Quadratic p-value: 0.056	NA	NA
																	ALI in African Ancestry trauma patients			ANGPT2 block 2		ANGPT2	ANGPT2	NA	Single SNP p-value: 2.54×10-5 ; Linear p-value: 4.5×10-5 ; IBS p-value: 3.4×10-5 ; Quadratic p-value: 1.0×10-5	NA	NA
																	ALI in European Ancestry trauma patients			NFKBIA block 1		NFKBIA	NFKBIA	NA	Single SNP p-value: 0.012 ; Linear p-value: 0.051 ; IBS p-value: 0.077 ; Quadratic p-value: 0.042	NA	NA
																	ALI in European Ancestry trauma patients			VEGFA block 2		VEGFA	VEGFA	NA	Single SNP p-value: 0.016 ; Linear p-value: 0.020 ; IBS p-value: 0.045 ; Quadratic p-value: 0.0088	NA	NA
24	Endothelial protein C receptor polymorphisms and risk of severe sepsis in critically ill patients	Vassiliou, A. G.	2013	Intensive Care Medicine	Greece	candidate gene	389	NA	262 (67.4)	NA	59 ± 19	NA	Caucasian	APACHE II/SOFA	20 (14–25)/8 (5–10)	NA	Severe sepsis and/or septic shock	5'-nuclease/TaqManassay	Haplotype	6333C (H1 haplotype)		EPCR	EPCR	OR 0.65 (0.37–1.13)	0.123	NA	NA	Compare the H2 haplotype.		Y	PY	PY	Y	low risk	PY	NI	NA	Y	NA	some concerns	PN	Y	high risk	PN	N	high risk	high risk
																	Severe sepsis and/or septic shock	5'-nuclease/TaqManassay	Haplotype	1651G and 6936G (H3 haplotype)		EPCR	EPCR	OR 0.82 (0.39–1.70)	0.590	NA	NA
																	Severe sepsis and/or septic shock	5'-nuclease/TaqManassay	Haplotype	H1 and H3		EPCR	EPCR	OR 0.34 (0.16–0.76)	0.008	NA	NA
25	Higher frequency of septic shock in septic patients with the 47C allele (rs4880) of the SOD2 gene	Paludo, F. J. D. O.	2013	Gene	Brazil	candidate gene	529	NA	285 (53.6)	NA	54.8 ± 20.0	NA	European ethnicity	APACHE II	19.6 ± 7.9	NA	Septic shock in all patients	TaqMan PCR	SNP	rs4880, CC & CT vs TT	rs4880	SOD2 (missense variant)	SOD2	OR 1.75 (1.11–2.76)	0.016	NA	NA			Y	PY	PY	Y	low risk	PY	Y	NA	Y	NA	low risk	N	PN	high risk	PN	N	high risk	high risk
							356	NA	191 (53.7)	NA	56.0 ± 19.5	NA	European ethnicity	APACHE II	21.0 ± 7.0	NA	Septic shock in sepsis patients	TaqMan PCR	SNP	rs4880, CC & CT vs TT	rs4880	SOD2 (missense variant)	SOD2	OR 2.13 (1.20–3.79)	0.011	NA	NA
																	Mortality in all patients	TaqMan PCR	SNP	rs4880, CC & CT vs TT	rs4880	SOD2 (missense variant)	SOD2	NA	0.9147	NA	NA
																	Mortality in sepsis patients	TaqMan PCR	SNP	rs4880, CC & CT vs TT	rs4880	SOD2 (missense variant)	SOD2	NA	0.1944	NA	NA
																	Mortality in septic shock patients	TaqMan PCR	SNP	rs4880, CC & CT vs TT	rs4880	SOD2 (missense variant)	SOD2	NA	0.325	NA	NA
26	Plasma YKL-40 and CHI3L1 in systemic inflammation and sepsis-experience from two prospective cohorts	Kornblit, B.	2013	Immunobiology	Denmark	candidate gene	272	502	140 (51)	263 (52)	63 (18–88)	67 (18–93)	Danish	SAPS2	37 (6–89)	51 (6–109)	90-day survival	PSQ 96A pyrosequencing platform	SNP	rs4950928	rs4950928	CHI3L1 (upstream variant)	CHI3L1	NA	0.775	NA	0.044			Y	PY	NI	NI	some concerns	PY	NI	NA	Y	NA	some concerns	NI	NI	some concerns	NI	NI	some concerns	high risk
27	IL 1RN coding variant is associated with lower risk of acute respiratory distress syndrome and increased plasma IL-1 receptor antagonist	Meyer, N. J.	2013	American Journal of Respiratory and Critical Care Medicine	US	candidate gene	224	2841	158 (70.1)	1859 (65.4)	43.1 ± 20.2	56.2 ± 20.2	European ancestry	APACHE II/APACHE III/ISS	APACHE III 61.0 ± 21.8/ISS 25.7 ± 7.4	APACHE II 23.0 ± 8.3/APACHE III 66.8 ± 23.3/ISS 26.0 ± 10.3	ARDS	IBC chip & Human 610-quad (Illumina) & PCR	SNP	rs315952	rs315952	IL1RN	IL1RN	OR 0.81 (0.72–0.91)	4.2×10-5	OR 0.66 (0.53–0.82)	9.9×10-5	One discovery cohort and two replication cohorts		Y	PY	NI	Y	some concerns	NI	NI	NA	Y	NA	some concerns	PN	Y	high risk	Y	Y	low risk	high risk
							224	778									ARDS risk in trauma patients			rs315952 & rs419598	rs315952 & rs419598	IL1RN	IL1RN	OR 1.52 (1.19–1.94)	0.001	NA	NA	pooled results
28	Adiponectin gene polymorphisms and acute respiratory distress syndrome susceptibility and mortality	Ahasic, A. M.	2014	PLoS ONE	US	candidate gene	2067	NA	1282 (62)	NA	61.5 ± 17.4	NA	NA	APACHE III	60.4 ± 21.5	NA	Mortality in ARDS patients	Illumina Human-CVD BeadChip (48,742 SNPs across 2100 genes)	SNP	rs266729	rs266729	ADIPOQ (upstream variant)	ADIPOQ	HR 0.71 (0.34–1.45)	0.34	NA	NA	Some information in the previous related paper		Y	PY	NI	NI	some concerns	PY	Y	NA	Y	NA	low risk	NI	Y	some concerns	Y	N	high risk	high risk
																	Mortality in ARDS patients	Illumina Human-CVD BeadChip (48,742 SNPs across 2100 genes)	SNP	rs822387	rs822387	ADIPOQ-MCF2L2P1	ADIPOQ-MCF2L2P1	HR 1.95 (0.48–7.91)	0.35	NA	NA
																	Mortality in ARDS patients	Illumina Human-CVD BeadChip (48,742 SNPs across 2100 genes)	SNP	rs864265	rs864265	ADIPOQ-MCF2L2P1	ADIPOQ-MCF2L2P1	HR 0.23 (0.032–1.64)	0.14	NA	NA
																	Mortality in ARDS patients	Illumina Human-CVD BeadChip (48,742 SNPs across 2100 genes)	SNP	rs2082940	rs2082940	ADIPOQ (intron variant)-ADIPOQ (3 prime UTR variant)	ADIPOQ	HR 2.61 (1.36–5.00)	0.004	NA	NA
																	Mortality in ARDS patients	Illumina Human-CVD BeadChip (48,742 SNPs across 2100 genes)	SNP	rs7539542	rs7539542	ADIPOR1 (3 prime UTR variant)	ADIPOR1	HR 1.46 (0.94–2.27)	0.09	NA	NA
																	Mortality in ARDS patients	Illumina Human-CVD BeadChip (48,742 SNPs across 2100 genes)	SNP	rs1029629	rs1029629	ADIPOR2 (upstream variant)	ADIPOR2	HR 0.96 (0.59–1.57)	0.87	NA	NA
																	Mortality in ARDS patients	Illumina Human-CVD BeadChip (48,742 SNPs across 2100 genes)	SNP	rs1044471	rs1044471	ADIPOR2 (3 prime UTR variant)	ADIPOR2	HR 0.92 (0.66–1.29)	0.64	NA	NA
																	Mortality in ARDS patients	Illumina Human-CVD BeadChip (48,742 SNPs across 2100 genes)	SNP	rs16928751	rs16928751	ADIPOR2 (synonymous variant)	ADIPOR2	HR 1.78 (0.77–4.09)	0.17	NA	NA
																	Mortality in ARDS patients	Illumina Human-CVD BeadChip (48,742 SNPs across 2100 genes)	SNP	﻿rs16861194	﻿rs16861194	ADIPOQ (upstream variant)	ADIPOQ	NA	0.98	NA	NA	HR could not be calculated because only 0.7% of subjects genotyped at this locus had the homozygous variant genotype
29	Frequency of TGF-β and IFN-γ Genotype as Risk Factors for Acute Kidney Injury and Death in Intensive Care Unit Patients	Grabulosa, C. C.	2014	BioMed Research International	Brazil	candidate gene	303	NA	188 (62.0)	NA	65.9 ± 17.6	NA	Caucasian	APACHE II	18.4 ± 6.6	NA	Mortality in AKI patients	Genotyping tray, One Lambda	Haplotype	codon 10 & 25, TT & GG		﻿TGF	﻿TGF	NA	Not significant	NA	NA	Distribution comparison; Not extract any results with healthy control group		Y	N	PY	Y	high risk	PY	NI	NA	Y	NA	some concerns	N	NI	high risk	N	N	high risk	high risk
																	Mortality in AKI patients		Haplotype	codon 10 & 25, TC & GG		﻿TGF	﻿TGF	NA	Not significant	NA	NA	Distribution comparison
																	Mortality in AKI patients		Haplotype	codon 10 & 25, TC & GC		﻿TGF	﻿TGF	NA	Not significant	NA	NA	Distribution comparison
																	Mortality in AKI patients		Haplotype	codon 10 & 25, CC & GG		﻿TGF	﻿TGF	NA	Not significant	NA	NA	Distribution comparison
																	Mortality in AKI patients		Haplotype	codon 10 & 25, TT & GC		﻿TGF	﻿TGF	NA	Not significant	NA	NA	Distribution comparison
																	Mortality in AKI patients		Haplotype	codon 10 & 25, CC & GC		﻿TGF	﻿TGF	NA	Not significant	NA	NA	Distribution comparison
																	Mortality in AKI patients		Haplotype	codon 10 & 25, CC & CC		﻿TGF	﻿TGF	NA	Not significant	NA	NA	Distribution comparison
																	Mortality in AKI patients		Haplotype	codon 10 & 25, TT & CC		﻿TGF	﻿TGF	NA	Not significant	NA	NA	Distribution comparison
																	Mortality in AKI patients		Haplotype	+874, TT		﻿IFN	﻿IFN	NA	Not significant	NA	NA	Distribution comparison
																	Mortality in AKI patients		Haplotype	+874, TA		﻿IFN	﻿IFN	NA	Not significant	NA	NA	Distribution comparison
																	Mortality in AKI patients		Haplotype	+874, AA		﻿IFN	﻿IFN	NA	Not significant	NA	NA	Distribution comparison
																	AKI		Haplotype	codon 10, TT		﻿TGF	﻿TGF	NA	0.30	NA	NA	Distribution comparison
																	AKI		Haplotype	codon 10, TC		﻿TGF	﻿TGF	NA	0.25	NA	NA	Distribution comparison
																	AKI		Haplotype	codon 10, CC		﻿TGF	﻿TGF	NA	0.48	NA	NA	Distribution comparison
																	AKI		Haplotype	codon 10, T		﻿TGF	﻿TGF	NA	0.50	NA	NA	Distribution comparison
																	AKI		Haplotype	codon 10, C		﻿TGF	﻿TGF	NA	0.50	NA	NA	Distribution comparison
																	AKI		Haplotype	codon 25, GG		﻿TGF	﻿TGF	NA	0.30	NA	NA	Distribution comparison
																	AKI		Haplotype	codon 25, GC		﻿TGF	﻿TGF	NA	0.30	NA	NA	Distribution comparison
																	AKI		Haplotype	codon 25, CC		﻿TGF	﻿TGF	NA	0.25	NA	NA	Distribution comparison
																	AKI		Haplotype	codon 25, G		﻿TGF	﻿TGF	NA	0.20	NA	NA	Distribution comparison
																	AKI		Haplotype	codon 25, C		﻿TGF	﻿TGF	NA	0.20	NA	NA	Distribution comparison
30	Clinical associations of host genetic variations in the genes of cytokines in critically ill patients	Belopolskaya, O. B.	2015	Clinical and Experimental Immunology	Russia	candidate gene	430	NA	349 (0.81)	NA	42.12 ± 18.56	NA	Caucasian	APACHE II/SOFA	18.08 ± 4.27/11.57 ± 3.83	NA	Sepsis	PCR-confronting two-pair primers (CTPP)	SNP	-511 G/A	rs16944	IL1B (upstream variant)	IL1B	OR 0.27 (0.08–0.92)	0.042	NA	NA			Y	PY	PY	Y	low risk	PY	PY	NA	Y	NA	low risk	PN	Y	high risk	Y	N	high risk	high risk
																	Sepsis	PCR-CTPP	SNP	-251 T/A	rs4073	CXCL8 (upstream variant)	CXCL8	OR 0.44 (0.26–0.75)	0.014	NA	NA
																	Hospital mortality	PCR-CTPP	SNP	-511 G/A	rs16944	IL1B (upstream variant)	IL1B	OR 0.41 (0.23–0.73)	0.011	NA	NA
																	ARDS	PCR-CTPP	SNP	-589 C/T	rs2243250	IL4 (upstream variant)	IL4	OR 0.48 (0.27–0.86)	0.030	NA	NA
																	ARDS	PCR-CTPP	SNP	-431 T/G	rs20541	IL13 (missense variant)	IL13	OR 0.55 (0.35–0.88)	0.030	NA	NA
31	Genome-wide association study of survival from sepsis due to pneumonia: an observational cohort study	Rautanen, A.	2015	Lancet Respir Med	Europe	GWAS	2534	1002	1528 (60.3)	505 (50.4)	62.9723	63.8	Caucasians	APACHE III	19.4736	NA	28-day mortality in sepsis patients	Affymetrix 5.0 SNP Array/Illumina Human 1M-Duo	SNP	rs4957796	rs4957796	FER (intron variant)	FER	OR 0.56 (0.45–0.69)	5.6 × 10-8	NA	NA	They combined 3 GWAS and 1 candidate gene study to have a combined p value.		Y	PY	PY	Y	low risk	PY	NA	PY	NA	Y	low risk	Y	Y	low risk	Y	Y	low risk	low risk
																	28-day mortality in sepsis patients	Affymetrix 5.0 SNP Array/Illumina Human 1M-Duo	SNP	rs79423885	rs79423885	NA	NA	OR 1.89 (1.46–2.45)	1.5 × 10-7
																	28-day survival in sepsis patients	Affymetrix 5.0 SNP Array/Illumina Human 1M-Duo	SNP	rs4957796	rs4957796	FER (intron variant)	FER	HR 0.56 (0.45–0.69)	3.4 × 10-9
32	Identification of a nonsynonymous polymorphism in the SVEP1 gene associated with altered clinical outcomes in septic shock	Nakada, T. A.	2015	Crit Care Med	Canada	candidate gene	520	NA	313 (60.2)	NA	63.3 (51.2-72.7)	NA	European ances-try	APACHE-II	26.3 (17.9-31.5)	NA	28-day mortality in septic shock patients	Illumina 1M-Duo DNA Chip assay	SNP	rs10817033 (c.2080A>C)	rs10817033	SVEP1 (missense variant)	SVEP1	HR 1.72 (1.31–2.26)	9.7×10-5	NA	NA	Adjusted for APACHE II		Y	N	NI	NI	high risk	PY	NI	Y	Y	Y	some concerns	Y	Y	low risk	Y	N	high risk	high risk
																	28-day mortality in septic shock patients	Illumina 1M-Duo DNA Chip assay	SNP	rs10817033 (c.2080A>C)	rs10817033	SVEP1 (missense variant)	SVEP1	HR 1.60 (1.22–2.10)	6.3×10-4	NA	NA	Not adjusted for APACHE II
																	Organ failure in septic shock patients		SNP	rs10817033 (c.2080A>C), CC vs AC+AA	rs10817033	SVEP1 (missense variant)	SVEP1	NA	<0.05	NA	NA	Distribution comparision
33	Identification of haplotype tag single nucleotide polymorphisms within the nuclear factor-κB family genes and their clinical relevance in patients with major trauma	Pan, W. and Zhang, A. Q. and Gu, W. and Gao, J. W. and Du, D. Y. and Zhang, L. Y. and Zeng, L. and Du, J. and Wang, H. Y. and Jiang, J. X.	2015	Crit Care	China	candidate gene	753	NA	603 (80.1)	NA	41.2 ± 13.3	NA	Chinese-Han	ISS	22.2 ± 9.5	NA	Sepsis morbidity in trauma patients	Pyrosequencing	SNP	rs842647	rs842647	REL (intron variant)	REL	OR 0.673 (0.532-0.873)	0.012	NA	NA			Y	PY	NI	NI	some concerns	PY	PY	NA	Y	NA	low risk	Y	Y	low risk	Y	N	high risk	high risk
																	Lower MOD scores in trauma patients		SNP	rs842647, G/A, allele A vs allele G	rs842647	REL (intron variant)	REL	NA	0.013	NA	NA	Recessive model
																	Lower sepsis morbidity rate		SNP	rs842647, G/A, allele A vs allele G	rs842647	REL (intron variant)	REL	NA	0.024	NA	NA	Recessive model
																	Sepsis morbidity rate & MOD scores			rs28362491		NFKB1	NFKB1	NA	No significant associations	NA	NA
																	Sepsis morbidity rate & MOD scores			rs4648068		NFKB2	NFKB2	NA	No significant associations	NA	NA
																	Sepsis morbidity rate & MOD scores			rs7119750		RELA	RELA	NA	No significant associations	NA	NA
34	Integrative genomics identifies 7p11.2 as a novel locus for fever and clinical stress response in humans	Ferguson, J. F.	2015	Human Molecular Genetics	USA	candidate gene	361	80	232 (64.3)	NA	42.7 ± 20.4	NA	European and African ancestry	APACHE III	50.6 ± 24.4	NA	Mortality in sepsis patients	Affymetrix 6.0 SNPchip	SNP	rs7805622	rs7805622	lncRNA gene (LOC100240728-LOC124901640)	lncRNA gene (LOC100240728-LOC124901640)	NA	0.046	NA	NA			Y	PY	NI	PN	high risk	PY	NI	NI	Y	N	some concerns	N	N	low risk	PN	PN	high risk	high risk
																	Temperature	Affymetrix 6.0 SNPchip	SNP	rs7805622	rs7805622	lncRNA gene (LOC100240728-LOC124901640)	lncRNA gene (LOC100240728-LOC124901640)	NA	NA	NA	NA	Significant; This SNP was imputed one and there were another 88 significant imputed SNPs.
35	Rs1800625 in the receptor for advanced glycation end products gene predisposes to sepsis and multiple organ dysfunction syndrome in patients with major trauma	Zeng, L.	2015	Critical Care	China	candidate gene	837	687	672 (80)	548 (80)	41.1 ± 13.4	40 ± 12.5	Chinese	ISS	22.3 ± 9.4	21.5 ± 8.5	Sepsis in trauma patients	PCR-restrictionfragment length polymorphism (RFLP)	SNP	rs1800625 (−429T/C)	rs1800625	AGER (upstream variant)-PBX2 (downstream variant)	AGER-PBX2	OR 0.38 (0.25–0.90)	0.017	NA	NA	Allele dosage effect only calculated in discovery cohort		Y	Y	NI	NI	some concerns	PY	Y	NA	Y	NA	low risk	N	Y	high risk	NI	Y	high risk	high risk
																	MOD in trauma patients	PCR-restrictionfragment length polymorphism (RFLP)	SNP	rs1800625 (−429T/C)	rs1800625	AGER (upstream variant)-PBX2 (downstream variant)	AGER-PBX2	NA	<0.05	NA	NA	Distribution comparision
36	The CD14 rs2569190 TT Genotype Is Associated with an Improved 30-Day Survival in Patients with Sepsis: A Prospective Observational Cohort Study	Mansur, A.	2015	PLoS One	Germany	candidate gene	417	NA	280 (67)	NA	63 ± 15	NA	Western European descent	APACHE II/SOFA	21.5 ± 7.3/9.2 ± 4.0	NA	﻿30-Day survival in patients with sepsis	﻿TaqMan SNP genotyping assay	SNP	﻿rs2569190 CT/CC vs. TT	﻿rs2569190	CD14 (intron variant)-TMCO6 (intron variant)	CD14-TMCO6	HR 2.11 (1.08-4.12)	0.0282	NA	NA			Y	Y	PY	Y	low risk	PY	NI	NA	Y	NA	some concerns	PN	Y	high risk	N	N	high risk	high risk
																	SOFA score	﻿TaqMan SNP genotyping assay	SNP	﻿rs2569190 CT/CC vs. TT	﻿rs2569190	CD14 (intron variant)-TMCO6 (intron variant)	CD14-TMCO6	NA	0.0918	NA	NA
																	SOFA-CNS score	﻿TaqMan SNP genotyping assay	SNP	﻿rs2569190 C	﻿rs2569190	CD14 (intron variant)-TMCO6 (intron variant)	CD14-TMCO6	NA	0.0311	NA	NA
																	﻿organ support-free days	﻿TaqMan SNP genotyping assay	SNP	﻿rs2569190 CT/CC vs. TT	﻿rs2569190	CD14 (intron variant)-TMCO6 (intron variant)	CD14-TMCO6	NA	Not significant	NA	NA
																	90-day mortality	﻿TaqMan SNP genotyping assay	SNP	﻿rs2569190 CT/CC vs. TT	﻿rs2569190	CD14 (intron variant)-TMCO6 (intron variant)	CD14-TMCO6	NA	0.2297	NA	NA
37	Identification of haplotype tag single-Nucleotide polymorphisms within the PPAR family genes and their clinical relevance in patients with major trauma	Gao, J. W.	2016	International Journal of Environmental Research and Public Health	China	candidate gene	734	NA	591 (80.5)	NA	41.3 ± 12.1	NA	Chinese	ISS	22.3 ± 9.4	NA	Sepsis in trauma patients	The improved multiplex ligation detection reaction (iMLDR) technique	SNP	rs10865710, G vs C	rs10865710	PPARG (intron variant)	PPARG	OR 1.46 (1.16–1.84)	0.001	NA	NA			Y	PY	NI	NI	some concerns	Y	Y	NA	Y	NA	low risk	N	Y	high risk	Y	N	high risk	high risk
																	MODS from major trauma	The improved multiplex ligation detection reaction (iMLDR) technique	SNP	rs10865710, G vs C	rs10865710	PPARG (intron variant)	PPARG	NA	Significant	NA	NA
38	TNFAIP2 Inhibits Early TNF伪-Induced NF-x03BA;B Signaling and Decreases Survival in Septic Shock Patients	Thair, S. A.	2016	J Innate Immun	Canada	candidate gene	519	214	322 (62.0)	NA	64 (51-73)	NA	Caucasian	APACHE II	26 (21-32)	NA	28-day mortality in septic shock patients	Illumina Golden Gate assay	SNP	rs8126, GG/AG vs. AA	rs8126	TNFAIP2 (3 prime UTR variant)	TNFAIP2	HR 1.46 (1.08–1.96)	0.013	NA	NA			Y	PY	NI	NI	some concerns	PY	NI	NA	Y	NA	some concerns	N	Y	high risk	Y	Y	low risk	high risk
																	﻿Organ dysfunction	Illumina Golden Gate assay	SNP	rs8126, GG/AG vs. AA	rs8126	TNFAIP2 (3 prime UTR variant)	TNFAIP2	NA	<0.05	NA	NA
39	Melanocortin-1 Receptor Polymorphisms and the Risk of Complicated Sepsis After Trauma: A Candidate Gene Association Study	Seaton, M. E.	2017	Shock	US	candidate gene	1246	NA	869 (70)	NA	39 (22–53)	NA	Caucasians	ISS	>=15, 81%	NA	Sepsis after trauma	TaqMan SNP Genotyping Assays	SNP	﻿rs885479	﻿rs885479	MC1R (missense variant)	MC1R	OR 0.30 ( 0.13–0.70)	0.005	NA	NA			Y	PY	PY	Y	low risk	PY	NI	NA	Y	NA	some concerns	Y	Y	low risk	Y	N	high risk	high risk
																	Sepsis after trauma	TaqMan SNP Genotyping Assays	SNP	rs1805005	rs1805005	MC1R (missense variant)	MC1R	OR ﻿1.27 (0.94–1.72)	﻿0.122	NA	NA
																	Sepsis after trauma	TaqMan SNP Genotyping Assays	SNP	rs2228479	rs2228479	MC1R (missense variant)	MC1R	OR ﻿0.85 (0.58–1.25)	﻿0.404	NA	NA
																	Sepsis after trauma	TaqMan SNP Genotyping Assays	SNP	rs1805007	rs1805007	MC1R (missense variant)	MC1R	OR ﻿0.99 (0.68–1.44)	﻿0.947	NA	NA
																	Sepsis after trauma	TaqMan SNP Genotyping Assays	SNP	rs1805009	rs1805009	MC1R (missense variant)-TUBB3 (upstream variant)	MC1R-TUBB3	OR ﻿1.01 (0.53–1.96)	﻿0.968	NA	NA
																	Sepsis after trauma	TaqMan SNP Genotyping Assays	SNP	rs2228478	rs2228478	MC1R (missense variant)-TUBB3 (upstream variant)	MC1R-TUBB3	OR ﻿1.07 (0.77–1.49)	﻿0.696	NA	NA
40	Genetic variants in SERPINA4 and SERPINA5, but not BCL2 and SIK3 are associated with acute kidney injury in critically ill patients with septic shock	Vilander, L. M.	2017	Crit Care	Finland	candidate gene	NA	653	NA	417 (63.9)	NA	63 (53–74)	Finnish	SAPS II score 24 h withoutrenal and age componen	NA	25.0 (18.0–33.0)	AKI in sepsis patients	PLEXTMGoldAssay	SNP	rs625145	rs625145	SIK3	SIK3	NA	NA	OR 0.93 (0.68–1.25)	0.62	Replication study. The discovery research came from ref 11 which was already included.		Y	PY	NI	NI	some concerns	NI	NI	NA	Y	NA	some concerns	PN	Y	high risk	N	Y	high risk	high risk
																			SNP	rs1955656	rs1955656	SERPINA5	SERPINA5	NA	NA	OR 0.75 (0.51–1.10)	0.14
																			SNP	rs2093266	rs2093266	SERPINA4	SERPINA4	NA	NA	OR 0.75 (0.51–1.10)	0.14
																			SNP	rs8094315	rs8094315	BCL2 (intron variant)	BCL2	NA	NA	OR 1.08 (0.81–1.43)	0.61
																			SNP	rs12457893	rs12457893	BCL2 (intron variant)	BCL2	NA	NA	OR 1.06 (0.82–1.36)	0.67
																	AKI in septic shock patients		SNP	rs625145	rs625145	SIK3	SIK3	NA	NA	OR 0.80 (0.56–1.13)	0.2
																			SNP	rs1955656	rs1955656	SERPINA5	SERPINA5	NA	NA	OR 0.63 (0.40–0.98)	0.043
																			SNP	rs2093266	rs2093266	SERPINA4	SERPINA4	NA	NA	OR 0.63 (0.40–0.98)	0.043
																			SNP	rs8094315	rs8094315	BCL2 (intron variant)	BCL2	NA	NA	OR 1.13 (0.81–1.58)	0.48
																			SNP	rs12457893	rs12457893	BCL2 (intron variant)	BCL2	NA	NA	OR 1.22 (0.91–1.64)	0.19
41	Genetic variation in MAP3K1 Associates with ventilator-free days in acute respiratory distress syndrome	Morrell, E. D. and Shane O’Mahony, D. and Glavan, B. J. and Harju-Baker, S. and Nguyen, C. and Gunderson, S. and Abrahamson, A. and Radella, F. and Rona, G. and Black, R. A. and Wurfel, M. M.	2018	American Journal of Respiratory Cell and Molecular Biology	US	candidate gene	306	241	157 (51)	172 (72)	50 ± 15	56 ± 15	NorthAmerican, "white patients"	APACHE III	92 ± 29	77 ± 25	Ventilator-free days	Data supplement not available	SNP	rs832582, GG vs AG+AA	rs832582	MAP3K1 (missense variant)	MAP3K1	-6.1±2.4	0.01	-15.1±4.6	<0.01			Y	Y	PY	PY	low risk	Y	NI	NA	PY	NA	some concerns	PN	Y	high risk	Y	Y	low risk	high risk
																	Increased 28-day mortality	Data supplement not available	SNP	rs832582, GG vs AG+AA	rs832582	MAP3K1 (missense variant)	MAP3K1	OR 1.70 (0.45-6.41; discovery)	0.45	NA	NA	Discovery cohort; all 5 subjects homozygous for the rare allele died in the validation cohort
																	Ventilator-free days	Data supplement not available	SNP	rs832583, AA vs CA+CC	rs832583	MAP3K1 (missense variant)	MAP3K1	-4.7±2.6	0.07	NA	NA	Discovery cohort
																	Ventilator-free days	Data supplement not available	SNP	rs702689, GG vs AG+AA	rs702689	MAP3K1 (missense variant)	MAP3K1	-2.5±1.8	0.16	NA	NA	Discovery cohort
																	Ventilator-free days	Data supplement not available	SNP	rs726501, AA vs GA+GG	rs726501	MAP3K1 (intron variant)	MAP3K1	7.4±5.5	0.18	NA	NA	Discovery cohort
																	Ventilator-free days	Data supplement not available	SNP	rs866223, AA vs GA+GG	rs866223	MAP3K1 (intron variant)	MAP3K1	-0.6±1.5	0.68	NA	NA	Discovery cohort
																	Ventilator-free days	Data supplement not available	SNP	rs1867731, GG vs CG+CC	rs1867731	MAP3K1 (intron variant)	MAP3K1	-0.6±1.5	0.71	NA	NA	Discovery cohort
																	Ventilator-free days	Data supplement not available	SNP	rs832575, GG vs AG+AA	rs832575	MAP3K1 (synonymous variant)	MAP3K1	-0.9±3.2	0.78	NA	NA	Discovery cohort
																	Ventilator-free days	Data supplement not available	SNP	rs33330, AA vs GA+GG	rs33330	MAP3K1 (intron variant)	MAP3K1	0.3±2.3	0.90	NA	NA	Discovery cohort
																	Ventilator-free days	Data supplement not available	SNP	rs33323, CC vs GC+GG	rs33323	MAP3K1 (intron variant)	MAP3K1	-0.2±1.5	0.92	NA	NA	Discovery cohort
42	The IL20 Genetic Polymorphism Is Associated with Altered Clinical Outcome in Septic Shock	Nakada, T. A.	2018	J Innate Immun	Canada	candidate gene	1193	NA	726 (60.8)	NA	63 (50-73)	NA	Over 90% white people	APACHE II	26 (20-31)	NA	28-day survival in septic shock patients	Illumina Golden Gate assay	SNP	rs2981573, G vs. A	rs2981573	IL20 (intron variant)	IL20	HR 1.27 (1.10–1.47)	8 × 10-4	NA	NA	Include the results of the first 2 cohorts; the ethinic information comes from another paper. Not a replication study since it only replicated the IL20 gene expression part.		Y	PY	NI	NI	some concerns	PY	NI	NA	Y	NA	some concerns	N	Y	high risk	Y	Y	low risk	high risk
																	Organ dysfunction	Illumina Golden Gate assay	SNP	rs2981573, GG vs. AG & AA	rs2981573	IL20 (intron variant)	IL20	NA	<0.05	NA	NA
43	Clinical relevance of single nucleotide polymorphisms in the CXCL1 and CXCL12 genes in patients with major trauma	Wang, X.	2019	Journal of Trauma and Acute Care Surgery	China	candidate gene	734	966	591 (61)	776 (80%)	41.3 ± 12.1	40.8 ± 12.8	Chinese Han	ISS	22.3 ± 9.4	19.0 ± 9.1	Sepsis morbidity in trauma patients	improved multiplex ligation detection reaction (iMLDR)	SNP	rs1429638	rs1429638	CXCL1	CXCL1	HR 1.44 (1.25–3.73)	0.035	NA	NA	Allele-dose effect		Y	Y	Y	Y	low risk	PY	Y	NA	Y	NA	low risk	NI	Y	some concerns	Y	Y	low risk	some concerns
																	Sepsis morbidity in trauma patients	improved multiplex ligation detection reaction (iMLDR)	SNP	rs2297630	rs2297630	CXCL12 (intron variant)	CXCL12	HR 1.31 (1.39–3.00)	0.025	NA	NA	Allele-dose effect
																	Sepsis morbidity in trauma patients	improved multiplex ligation detection reaction (iMLDR)	SNP	﻿rs2839693	﻿rs2839693	﻿CXCL12 (intron variant)	﻿CXCL12	HR 1.42 (1.09–3.17)	0.039	NA	NA	Allele-dose effect
																	ISS score	improved multiplex ligation detection reaction (iMLDR)	SNP	rs3117604, rs1429638, rs4074	rs3117604, rs1429638, rs4074	CXCL1	﻿CXCL1	NA	Significant
44	Common Inflammation-related candidate gene Variants and acute kidney injury in 2647 critically Ill Finnish Patients	Vilander, L. M.	2019	Journal of Clinical Medicine	Finland	candidate gene	NA	2647	NA	1680 (63)	NA	63.2 (50.4–73.2)	Finnish	SAPS II	21.6 (14.2-30.4)	NA	Severe AKI (KDIGO Stage 2 or 3)	iPLEXTM Gold Assay	SNP	rs1800629 (A)	rs1800629	TNFA (upstream variant)	TNFA	NA	NA	OR 1.06 (0.89–1.28)	0.51	A replicaiton study, discovery infor coming from a review; just compare KDIGO 2 OR 3 with 0		Y	PY	NI	PY	some concerns	PY	NI	NA	Y	NA	some concerns	NI	N	high risk	Y	Y	low risk	high risk
																	Severe AKI (KDIGO Stage 2 or 3)	iPLEXTM Gold Assay	SNP	rs1800896 (G)	rs1800896	IL10 (upstream Variant)	IL10	NA	NA	OR 0.92 (0.80–1.05)	0.2
																	Severe AKI (KDIGO Stage 2 or 3)	iPLEXTM Gold Assay	SNP	rs10499563 (C)	rs10499563	IL6	IL6	NA	NA	OR 1.07 (0.90–1.28)	0.45
																	Severe AKI (KDIGO Stage 2 or 3)	iPLEXTM Gold Assay	SNP	rs1800796 (C)	rs1800796	IL6 (intron variant)-IL6-AS1 (upstream variant)	IL6-IL6AS1	NA	NA	OR 0.88 (0.60–1.29)	0.51
																	Severe AKI (KDIGO Stage 2 or 3)	iPLEXTM Gold Assay	SNP	rs1800795 (G)	rs1800795	IL6 (intron variant)-IL6-AS1 (upstream variant)	IL6-IL6AS1	NA	NA	OR 1.00 (0.88–1.14)	0.97
																	Severe AKI (KDIGO Stage 2 or 3)	iPLEXTM Gold Assay	SNP	rs1474347 (A)	rs1474347	IL6 (intron variant)-IL6-AS1 (upstream variant)	IL6-IL6AS1	NA	NA	OR 1.00 (0.88–1.14)	1
																	Severe AKI (KDIGO Stage 2 or 3)	iPLEXTM Gold Assay	SNP	rs13306435 (A)	rs13306435	IL6 (missense variant)	IL6	NA	NA	OR 0.91 (0.62–1.33)	0.62
																	Severe AKI (KDIGO Stage 2 or 3)	iPLEXTM Gold Assay	SNP	rs4073 (A)	rs4073	CXCL8 (upstream variant)	CXCL8	NA	NA	OR 0.93 (0.82–1.07)	0.31
																	Severe AKI (KDIGO Stage 2 or 3)	iPLEXTM Gold Assay	SNP	rs2070744 (C)	rs2070744	NOS3 (intron variant)	NOS3	NA	NA	OR 0.93 (0.82–1.08)	0.37
																	Severe AKI (KDIGO Stage 2 or 3)	iPLEXTM Gold Assay	SNP	rs1050851 (A)	rs1050851	NFKB1A (synonymous variant)	NFKB1A	NA	NA	OR 0.95 (0.79–1.13)	0.54
																	Severe AKI (KDIGO Stage 2 or 3)	iPLEXTM Gold Assay	SNP	rs699 (C)	rs699	AGT (missense variant)	AGT	NA	NA	OR 1.03 (0.85–1.24)	0.78
																	Severe AKI (KDIGO Stage 2 or 3)	iPLEXTM Gold Assay	SNP	rs2493133 (C)	rs2493133	AGT (missense variant)	AGT	NA	NA	OR 0.94 (0.82–1.07)	0.36
																	Severe AKI (KDIGO Stage 2 or 3)	iPLEXTM Gold Assay	SNP	rs2010963 (C)	rs2010963	POLR1C (intron variant)-VEGFA (5 prime UTR variant)	POLR1C-VEGFA	NA	NA	OR 0.91 (0.78–1.06)	0.22
																	Severe AKI (KDIGO Stage 2 or 3)	iPLEXTM Gold Assay	SNP	rs3025039 (T)	rs3025039	POLR1C (intron variant)-VEGFA (5 prime UTR variant)	POLR1C-VEGFA	NA	NA	OR 1.20 (1.01–1.44)	0.044	It was opposite to the previous results which said C allele could increase the risk of AKI.
																	Severe AKI (KDIGO Stage 2 or 3)	iPLEXTM Gold Assay	SNP	rs1617640 (G)	rs1617640	EPO (upstream variant)	EPO	NA	NA	OR 0.99 (0.87–1.13)	0.91
																	Severe AKI (KDIGO Stage 2 or 3)	iPLEXTM Gold Assay	SNP	rs10748825 (G)	rs10748825	SUFU (intron variant)	SUFU	NA	NA	OR 1.02 (0.88–1.17)	0.83
																	Severe AKI (KDIGO Stage 2 or 3)	iPLEXTM Gold Assay	SNP	rs11549465 (T)	rs11549465	HIF1A (missense variant)-HIF1AAS3 (intron variant)	HIF1A-HIF1AAS3	NA	NA	OR 1.19 (0.87–1.62)	0.28
																	Severe AKI (KDIGO Stage 2 or 3)	iPLEXTM Gold Assay	SNP	rs876493 (C)	rs876493	PNMT (intron variant)	PNMT	NA	NA	OR 0.94 (0.82–1.08)	0.37
																	Severe AKI (KDIGO Stage 2 or 3)	iPLEXTM Gold Assay	SNP	rs7208693 (A)	rs7208693	MPO (missense variant)	MPO	NA	NA	OR 0.88 (0.71–1.09)	0.23
																	Severe AKI (KDIGO Stage 2 or 3)	iPLEXTM Gold Assay	SNP	rs4680 (G)	rs4680	COMT (missense variant)-MIR4761 (upstream variant)	COMT-MIR4761	NA	NA	OR 1.06 (0.93–1.21)	0.39
																	Severe AKI (KDIGO Stage 2 or 3)	iPLEXTM Gold Assay	SNP	rs2868371 (G)	rs2868371	HSPB1 (upstream variant)	HSPB1	NA	NA	OR 0.89 (0.76–1.05)	0.18
																	Severe AKI (KDIGO Stage 2 or 3)	iPLEXTM Gold Assay	SNP	rs2243639 (T)	rs2243639	SFTPD (missense variant)	SFTPD	NA	NA	OR 0.95 (0.83–1.09)	0.47
																	Severe AKI (KDIGO Stage 2 or 3)	iPLEXTM Gold Assay	SNP	rs721917 (G)	rs721917	SFTPD (missense variant)	SFTPD	NA	NA	OR 1.00 (0.88–1.15)	0.97
																	Severe AKI (KDIGO Stage 2 or 3)	iPLEXTM Gold Assay	SNP	rs10421768 (G)	rs10421768	HAMP (upstream variant)	HAMP	NA	NA	OR 0.88 (0.75–1.03)	0.11
																	Severe AKI (KDIGO Stage 2 or 3)	iPLEXTM Gold Assay	SNP	rs10262995 (T)	rs10262995	BBS9 (intron variant)	BBS9	NA	NA	OR 0.98 (0.71–1.38)	0.93
45	Heme oxygenase-1 repeat polymorphism in septic acute kidney injury	Vilander, L. M.	2019	PLoS ONE	Finland	candidate gene	653	NA	418 (64)	NA	63 (53–74)	NA	Finnish	SAPS II score 24h without renal and age points	25 (18–33)	NA	AKI	PCR, ABI3730xl DNA Analyzer	CNV	GTn repeat sequence in the HMOX1 gene promoter (n<27)		HMOX1	HMOX1	OR 1.30 (1.01–1.66)	0.041	NA	NA	They inlcuded elective surgery pts in a small propotion		Y	Y	PY	Y	low risk	Y	NI	NA	NI	NA	some concerns	N	Y	high risk	NA	Y	low risk	high risk
46	Lack of an Association between the Functional Polymorphism TREM-1 rs2234237 and the Clinical Course of Sepsis among Critically Ill Caucasian Patients-A Monocentric Prospective Genetic Association Study	Runzheimer, J.	2019	J Clin Med	Germany	candidate gene	649	NA	429 (66)	NA	63 ± 15	NA	Caucasians	APACHE II/SOFA	22 ± 7/9.4 ± 3.9	NA	90-day mortality in sepsis patients	TaqMan PCR	SNP	rs2234237, TT vs. AA & AT	rs2234237	TREM1 (missense variant)	TREM1	HR 1.11 (0.74–1.65)	0.61	NA	NA			Y	PY	PY	PY	low risk	PY	NI	NA	Y	NA	some concerns	N	Y	high risk	NA	N	high risk	high risk
																	Disease severity (SOFA score)	TaqMan PCR	SNP	rs2234237, AA & AT vs. TT	rs2234237	TREM1 (missense variant)	TREM1	NA	0.47	NA	NA	Distribution comparision
47	Mitochondrial DNA Haplogroups and Delirium During Sepsis	Samuels, D. C.	2019	Crit Care Med	US	candidate gene	802	NA	431 (53.7)	NA	62 (52-71)	NA	Caucasians	NA	NA	NA	Delirium during sepsis	Illumina Infinium Human-Exome Beadchip	Haplotype(mtDNA)	Haplotype IWX vs H		NA	NA	RR 1.36 (0.72–1.14)	0.001	NA	NA	Age-adjusted RR; No need to consider HWE in mtDNA, because of maternal inheritance		Y	Y	NA	PY	low risk	Y	NI	NA	NI	NA	some concerns	Y	PN	high risk	N	N	high risk	high risk
							156		81 (51.9)	NA	59 (49-68)	NA	African American	NA	NA	NA	Delirium during sepsis	Illumina Infinium Human-Exome Beadchip	Haplotype(mtDNA)	Haplotype L2 vs L3		NA	NA	RR 0.60 (0.38–0.94)	0.03	NA	NA	Age-adjusted RR
48	Relationship between β-defensin-1 gene polymorphism and susceptibility and prognosis of acute respiratory distress syndrome	Feng, Q.	2019	Medicine (Baltimore)	China	candidate gene	540	NA	323 (59.8)	NA	59.8 ± 13.1	NA	Chinese Han	APACHE II	18 ± 3.6	NA	ARDS	PCR / Sanger sequencing	SNP	﻿rs1799946, GA vs GG	﻿rs1799946	DEFB1 (5 prime UTR variant)	DEFB1	OR ﻿0.962 (0.800–1.141)	0.722	NA	NA			Y	PY	NI	NI	some concerns	PY	NI		Y	NI	some concerns	N	Y	high risk	Y	N	high risk	high risk
																	ARDS	PCR / Sanger sequencing	SNP	﻿rs1799946, AA vs GG	﻿rs1799946	DEFB1 (5 prime UTR variant)	DEFB1	OR ﻿0.910 (0.600–1.234)	0.689	NA	NA
																	ARDS	PCR / Sanger sequencing	SNP	﻿rs1799946, allele A vs allele G	﻿rs1799946	DEFB1 (5 prime UTR variant)	DEFB1	OR 0.953 (0.824–1.088)	0.522	NA	NA
																	ARDS	PCR / Sanger sequencing	SNP	﻿rs1800972, CG vs CC	﻿rs1800972	DEFB1 (5 prime UTR variant)	DEFB1	OR 1.390 (1.175–1.608)	<0.001	NA	NA
																	ARDS	PCR / Sanger sequencing	SNP	﻿rs1800972, GG vs CC	﻿rs1800972	DEFB1 (5 prime UTR variant)	DEFB1	OR 1.641 (1.199–1.914)	0.004	NA	NA
																	ARDS	PCR / Sanger sequencing	SNP	﻿rs1800972, allele C vs allele G	﻿rs1800972	DEFB1 (5 prime UTR variant)	DEFB1	OR 1.297 (1.136–1.449)	<0.001	NA	NA
																	ARDS	PCR / Sanger sequencing	SNP	rs11362, GA vs GG	rs11362	DEFB1 (5 prime UTR variant)	DEFB1	OR 1.078 (0.895–1.310)	0.471	NA	NA
																	ARDS	PCR / Sanger sequencing	SNP	rs11362, AA vs GG	rs11362	DEFB1 (5 prime UTR variant)	DEFB1	OR 1.133 (0.906–1.403)	0.294	NA	NA
																	ARDS	PCR / Sanger sequencing	SNP	rs11362, allele A vs allele G	rs11362	DEFB1 (5 prime UTR variant)	DEFB1	OR 1.069 (0.958–1.192)	0.243	NA	NA
																	ARDS	PCR / Sanger sequencing	Haplotype	rs1799946; rs1800972; rs11362, GCA vs GGG	rs1799946; rs1800972; rs11362	DEFB1 (5 prime UTR variant)	DEFB1	OR 1.109 (0.881–1.425)	0.429	NA	NA
																	ARDS	PCR / Sanger sequencing	Haplotype	rs1799946; rs1800972; rs11362, ACG vs GGG	rs1799946; rs1800972; rs11362	DEFB1 (5 prime UTR variant)	DEFB1	OR 1.292 (1.032–1.644)	0.023	NA	NA
																	60-day survival in ARDS patients	PCR / Sanger sequencing	SNP	rs1799946, GA vs GG vs AA	rs1799946	DEFB1 (5 prime UTR variant)	DEFB1	NA	0.566	NA	NA	Not sigfinicantly different
																	60-day survival in ARDS patients	PCR / Sanger sequencing	SNP	rs1800972, CC vs CG vs GG	rs1800972	DEFB1 (5 prime UTR variant)	DEFB1	NA	0.029	NA	NA	Sigfinicantly different
																	60-day survival in ARDS patients	PCR / Sanger sequencing	SNP	rs11362, GG vs GA vs AA	rs11362	DEFB1 (5 prime UTR variant)	DEFB1	NA	0.586	NA	NA	Not sigfinicantly different
49	Genetic variation implicates plasma angiopoietin-2 in the development of acute kidney injury sub-phenotypes	Bhatraju, P. K.	2020	BMC Nephrology	US	candidate gene	421	NA	268 (63.7)	NA	56.6 ± 17.6	NA	Caucasian	APACHE III	87.5 ± 30.5	NA	AKI-SP2	Illumina 660 platform	SNP	rs2920656	rs2920656	MCPH1 (intron variant)	MCPH1	OR 0.45 (0.31–0.66)	1.38×10-5	NA	NA	Only the top 5 most associated SNPs		Y	Y	PY	Y	low risk	PY	NI	NA	NI	NA	some concerns	PN	Y	high risk	Y	N	high risk	high risk
																	AKI-SP2	Illumina 660 platform	SNP	rs2442473	rs2442473	ANGPT2 (3 prime UTR variant)-MCPH1 (intron variant)	ANGPT2-MCPH1	OR 0.40 (0.22–0.74)	1.9×10-3	NA	NA
																	AKI-SP2	Illumina 660 platform	SNP	rs2920689	rs2920689	MCPH1 (intron variant)	MCPH1	OR 0.59 (0.42–0.82)	1.5×10-3	NA	NA
																	AKI-SP2	Illumina 660 platform	SNP	rs2959779	rs2959779	MCPH1 (intron variant)	MCPH1	OR 0.27 (0.11–0.67)	1.3×10-3	NA	NA
																	AKI-SP2	Illumina 660 platform	SNP	rs2440399	rs2440399	MCPH1 (intron variant)	MCPH1	OR 0.52 (0.34–0.78)	1.0×10-3	NA	NA
50	No association between genetic loci near IRF2 and TBX1 and acute kidney injury in the critically ill	Renken, I. J. E.	2020	American Journal of Respiratory and Critical Care Medicine	Finland	candidate gene	2642	NA	NA	NA	NA	NA	Finnish	NA	NA	NA	Severe AKI (KDIGO Stage 2 or 3)	iPLEX Gold chemistry (Agena)	SNP	rs1217965 (G)	rs1217965	near IRF2	near IRF2	OR 0.90 (0.72–1.14)	0.38	NA	NA	Letter but enough information		NI	Y	PY	Y	some concerns	PY	NI	NA	Y	NA	some concerns	NI	Y	some concerns	Y	N	low risk	high risk
																	Severe AKI (KDIGO Stage 2 or 3)	iPLEX Gold chemistry (Agena)	SNP	rs1463998 (G)	rs1463998	near IRF2	near IRF2	OR 0.88 (0.71–1.10)	0.27	NA	NA
																	Severe AKI (KDIGO Stage 2 or 3)	iPLEX Gold chemistry (Agena)	SNP	rs62341639 (T)	rs62341639	near IRF2	near IRF2	OR 0.85 (0.65–1.12)	0.24	NA	NA
																	Severe AKI (KDIGO Stage 2 or 3)	iPLEX Gold chemistry (Agena)	SNP	rs9617814 (G)	rs9617814	near IRF2	near IRF2	OR 1.09 (0.90–1.33)	0.37	NA	NA
																	Severe AKI (KDIGO Stage 2 or 3)	iPLEX Gold chemistry (Agena)	SNP	rs10854554 (G)	rs10854554	near TBX1	near TBX1	OR 1.12 (0.91–1.38)	0.28	NA	NA
																	AKI (KDIGO Stage 1, 2 or 3)	iPLEX Gold chemistry (Agena)	SNP	rs1217965 (G)	rs1217965	near IRF2	near IRF2	OR 0.93 (0.79–1.10)	0.4	NA	NA
																	AKI (KDIGO Stage 1, 2 or 3)	iPLEX Gold chemistry (Agena)	SNP	rs1463998 (G)	rs1463998	near IRF2	near IRF2	OR 0.91 (0.77–1.07)	0.24	NA	NA
																	AKI (KDIGO Stage 1, 2 or 3)	iPLEX Gold chemistry (Agena)	SNP	rs62341639 (T)	rs62341639	near IRF2	near IRF2	OR 0.96 (0.79–1.17)	0.7	NA	NA
																	AKI (KDIGO Stage 1, 2 or 3)	iPLEX Gold chemistry (Agena)	SNP	rs9617814 (G)	rs9617814	near TBX1	near TBX1	OR 1.03 (0.89–1.19)	0.7	NA	NA
																	AKI (KDIGO Stage 1, 2 or 3)	iPLEX Gold chemistry (Agena)	SNP	rs10854554 (G)	rs10854554	near TBX1	near TBX1	OR 1.07 (0.92–1.25)	0.38	NA	NA
51	Sepsis-associated acute respiratory distress syndrome in individuals of European ancestry: a genome-wide association study	Guillen-Guio, B.	2020	Lancet Respir Med	US	GWAS	590	1345	391 (66)	NA	62.8 ± 14.6	NA	European	APACHE II	20.9 (16.4-25.4)	NA	Sepsis-associated ARDS	Axiom Genome-Wide Human CEU 1 Array (dicovery)/Axiom TxArray v1 + HumanOmniExpressExome arrays (replication)	SNP	rs9508032	rs9508032	FLT1 (intron variant)	FLT1	OR 0.61 (0.41–0.91)	5.2×10-8	NA	NA	results of meta		Y	Y	PY	Y	low risk	PY	NA	Y	NA	PY	low risk	Y	Y	low risk	Y	Y	low risk	low risk
																	Sepsis-associated ARDS		SNP	rs11195238	rs11195238	SMC3-RBM20	SMC3-RBM20	OR 0·60 (0·48–0·74)	3.7×10-6	NA	NA	results of meta
																	Sepsis-associated ARDS		SNP	rs2734600	rs2734600	PRSS3 (intron variant)-UBE2R2AS1 (intron variant)	PRSS3	OR 0·52 (0·37–0·72)	7.9×10-5	NA	NA	results of meta
																	Sepsis-associated ARDS		SNP	rs8001184	rs8001184	near SLITRK5 and GPC5	SLITRK5-GPC5	OR 1·40 (1·20–1·62)	1.2×10-5	NA	NA	results of meta
52	TIM-3 Genetic Variants Are Associated with Altered Clinical Outcome and Susceptibility to Gram-Positive Infections in Patients with Sepsis	Mewes, C.	2020	Int J Mol Sci	Germany	candidate gene	712	NA	463 (65.0)	NA	63 ± 15	NA	Caucasians	APACHE II/SOFA	22 ± 7/10 ± 4	NA	28-day mortality in sepsis patients	TaqManÆSNP Genotyping Assays C_2082038_1_andC_2082054_20 and a 7900HT Fast-Real-Time PCR System	SNP	rs1036199, AA vs AC & CC	rs1036199	HAVCR2 (missense variant)	HAVCR2	HR 0.67 (0.48-0.93)	0.018	NA	NA			Y	Y	NI	PY	some concerns	PY	NI	NA	Y	NA	some concerns	N	Y	high risk	N	N	high risk	high risk
																	Disease severity (SOFA)		SNP	rs1036199, AA vs AC & CC	rs1036199	HAVCR2 (missense variant)	HAVCR2	NA	0.906	NA	NA	Mean value comparision
																	Gram-positive bacterial infection		SNP	rs1036199, AA vs AC & CC	rs1036199	HAVCR2 (missense variant)	HAVCR2	NA	0.0445
																	Staphylococcus epidermidis infection		SNP	rs1036199, AA vs AC & CC	rs1036199	HAVCR2 (missense variant)	HAVCR2	NA	0.0295
																	28-day mortality in sepsis patients		SNP	rs10515746, CC vs AC & AA	rs10515746	HAVCR2 (upstream variant)	HAVCR2	HR 0.70 (﻿0.50–0.97)	0.033	NA	NA
																	Disease severity (SOFA)		SNP	rs10515746, CC vs AC & AA	rs10515746	HAVCR2 (upstream variant)	HAVCR2	NA	0.785
																	Staphylococcus epidermidis infection		SNP	rs10515746, CC vs AC & AA	rs10515746	HAVCR2 (upstream variant)	HAVCR2	NA	0.0313	NA	NA	Mean value comparision
53	A Functional Variant of CXCL16 Is Associated With Predisposition to Sepsis and MODS in Trauma Patients: Genetic Association Studies	Sun, J. and Zhang, H. and Liu, D. and Cui, L. and Wang, Q. and Gan, L. and Wen, D. and Wang, J. and Du, J. and Huang, H. and Zhang, A. and Deng, J. and Jiang, J. and Zeng, L.	2021	Front Genet	China	candidate gene	920	700	681 (74.0)	541 (77.3)	43.5 ± 15.1	40.1 ± 14.1	Chinese-Han	ISS	23.4 ± 9.8	22.0 ± 8.6	Sepsis morbidity in major trauma patients	Improved multiplex ligationdetection reaction (iMLDR)	Haplotype	rs1050998 (I123T) and rs2277680 (A181V): T123V181 (mutation) vs I123A181 (normal)		CXCL16	CXCL16	OR 1.89 (1.82-2.56)	0.001	NA	NA	In the discovery cohort		Y	PY	NA	PY	some concerns	PY	Y	NA	Y	NA	low risk	Y	Y	low risk	Y	Y	low risk	some concerns
																	Sepsis morbidity in major trauma patients		Haplotype	rs1050998 (I123T) and rs2277680 (A181V): T123V181 (mutation) vs I123A181 (normal)		CXCL16	CXCL16	NA	NA	OR 1.76 (1.53-2.18)	0.004	In the 1st replication cohort
																	Sepsis morbidity in major trauma patients		Haplotype	rs1050998 (I123T) and rs2277680 (A181V): T123V181 (mutation) vs I123A181 (normal)		CXCL16	CXCL16	NA	NA	OR 1.55 (1.42-1.96)	0.012	In the 2nd replication cohort
																	Higher MOD score		Haplotype	rs1050998 (I123T) and rs2277680 (A181V): T123V181 (mutation) vs I123A181 (normal)		CXCL16	CXCL16	NA	0.0016	NA	NA	In the discovery cohort
																	Higher MOD score		Haplotype	rs1050998 (I123T) and rs2277680 (A181V): T123V181 (mutation) vs I123A181 (normal)		CXCL16	CXCL16	NA	NA	NA	0.002	In the 1st replication cohort
																	Higher MOD score		Haplotype	rs1050998 (I123T) and rs2277680 (A181V): T123V181 (mutation) vs I123A181 (normal)		CXCL16	CXCL16	NA	NA	NA	0.001	In the 2nd replication cohort
54	IL-10 -1082 A/G polymorphism is related with the risk and clinical characteristics of acute kidney injury: a case-control study	Mu, H. and Zheng, Q. and Hao, L.	2021	BMC Nephrol	China	candidate gene	728	NA	375 (51.5)	NA	52.4 ± 8.1	NA	Chinese-Han	APACHE II	21.1 ± 5.3	NA	AKI risk	PCR-RFLP	SNP	rs1800896, -1082 A/G, GG vs AA	rs1800896	IL10 (upstream Variant)-IL19 (intron variant)	IL10-IL19	OR 1.84 (1.07-3.15)	0.027 (adjusted)	NA	NA	Results from subgroups were not extracted		PY	PY	Y	Y	low risk	PY	NI	NA	PY	NA	some concerns	N	Y	high risk	N	N	high risk	high risk
																	AKI risk		SNP	rs1800896, -1082 A/G, AG vs AA	rs1800896	IL10 (upstream Variant)-IL19 (intron variant)	IL10-IL19	OR 1.28 (0.94–1.74)	0.12 (adjusted)	NA	NA
																	AKI risk		SNP	rs1800896, -1082 A/G, GG + AG vs AA	rs1800896	IL10 (upstream Variant)-IL19 (intron variant)	IL10-IL19	OR 1.36 (1.02-1.83)	0.04 (adjusted)	NA	NA	Dominant model
																	AKI risk		SNP	rs1800896, -1082 A/G, GG vs AG + AA	rs1800896	IL10 (upstream Variant)-IL19 (intron variant)	IL10-IL19	OR 1.64 (0.98-2.76	0.062 (adjusted)	NA	NA	Recessive model
																	AKI risk		SNP	rs1800896, -1082 A/G, allele G vs allele A	rs1800896	IL10 (upstream Variant)-IL19 (intron variant)	IL10-IL19	OR 1.32 (1.05-1.66)	0.017	NA	NA
55	A Thrombomodulin Promoter Gene Polymorphism, rs2239562, Influences Both Susceptibility to and Outcome of Sepsis	Watanabe, E. and Takasu, O. and Teratake, Y. and Sakamoto, T. and Ikeda, T. and Kotani, J. and Kitamura, N. and Ohmori, M. and Teratani, A. and Honda, G. and Hatano, M. and Mayer, B. and Schneider, E. M. and Oda, S.	2022	Frontiers in Medicine	Japan	candidate gene	259	793	146 (56.4)	517 (65.2)	56.8 ± 17.4	62.5 ± 17.0	Japanese	SOFA/APACHE II	6 (3-11)/15 (9.2-22.0)	6 (3-9)/16 (10-23)	Mortality of severe sepsis	APEX testing	SNP	rs2239562, -1920 C/G, CC vs CC + GG	rs2239562	THBD (upstream variant)	THBD	OR 1.768 (1.060-2.949)	0.028	NA	NA	They included cvd surgical patients but the proportion is very low; joint effect		Y	Y	NI	NI	some concerns	PY	PY	NA	PY	NA	low risk	PY	NI	some concerns	PN	PN	high risk	high risk
																	Susceptibility to severe sepsis	APEX testing	SNP	rs2239562, -1920 C/G, CC vs CC + GG	rs2239562	THBD (upstream variant)	THBD	OR 1.593 (1.086-2.338)	0.017	NA	NA	joint effect
																	Mortality of severe sepsis	APEX testing method	SNP	rs3216183	rs3216183 (merged into rs3176118)	THBD (upstream variant)	THBD	OR 0.708 (0.325-1.546; discovery) & OR 1.046 (0.598-1.830; validation) & OR 0.912 (0.580-1.435; joint)	0.703354	NA	NA
																	Susceptibility to severe sepsis	APEX testing method	SNP	rs3216183	rs3216183 (merged into rs3176118)	THBD (upstream variant)	THBD	OR 0.816 (0.559-1.190; joint)	0.2954031	NA	NA
																	Mortality of severe sepsis	APEX testing method	SNP	rs121918667	rs121918667	THBD (missense variant)	THBD	NA		NA	NA
																	Susceptibility to severe sepsis	APEX testing method	SNP	rs121918667	rs121918667	THBD (missense variant)	THBD	NA		NA	NA
																	Mortality of severe sepsis	APEX testing method	SNP	rs1800577	rs1800577	THBD (missense variant)	THBD	NA		NA	NA
																	Susceptibility to severe sepsis	APEX testing method	SNP	rs1800577	rs1800577	THBD (missense variant)	THBD	NA		NA	NA
																	Mortality of severe sepsis	APEX testing method	SNP	rs1042579	rs1042579	THBD (missense variant)	THBD	OR 0.991 (0.624-1.572)	0.9722778	NA	NA	joint effect
																	Susceptibility to severe sepsis	APEX testing method	SNP	rs1042579	rs1042579	THBD (missense variant)	THBD	OR 0.879 (0.596-1.295)	0.5253604	NA	NA	joint effect
																	Mortality of severe sepsis	APEX testing method	SNP	rs41348347	rs41348347	THBD (missense variant)	THBD	OR 0.964 (0.251-3.704)	0.9612989	NA	NA	joint effect
																	Susceptibility to severe sepsis	APEX testing method	SNP	rs41348347	rs41348347	THBD (missense variant)	THBD	OR 0.107 (0.013-0.853)	0.0359546	NA	NA	joint effect
																	Mortality of severe sepsis	APEX testing method	SNP	rs1042580	rs1042580	THBD (3 prime UTR variant)	THBD	OR 1.030 (0.651-1.630)	0.9074222	NA	NA	joint effect
																	Susceptibility to severe sepsis	APEX testing method	SNP	rs1042580	rs1042580	THBD (3 prime UTR variant)	THBD	OR 0.992 (0.682-1.442)	0.9695858	NA	NA	joint effect
																	Mortality of severe sepsis	APEX testing method	SNP	rs3176123	rs3176123	THBD (3 prime UTR variant)	THBD	OR 1.027 (0.653-1.613)	0.9154345	NA	NA	joint effect
																	Susceptibility to severe sepsis	APEX testing method	SNP	rs3176123	rs3176123	THBD (3 prime UTR variant)	THBD	OR 0.862 (0.593-1.255)	0.4459522	NA	NA	joint effect
56	FURIN gene variants (rs6224/rs4702) as potential markers of death and cardiovascular traits in severe COVID-19	Coto, E. and Albaiceta, G. M. and Amado-Rodríguez, L. and García-Clemente, M. and Cuesta-Llavona, E. and Vázquez-Coto, D. and Alonso, B. and Iglesias, S. and Melón, S. and Alvarez-Argüelles, M. E. and Boga, J. A. and Rojo-Alba, S. and Pérez-Oliveira, S. and Alvarez, V. and Gómez, J.	2022	Journal of Medical Virology	Spain	candidate gene	428	NA	312 (72.9)	NA	64.2 ± 12.2	NA	Caucasian	NA	NA	NA	In-hospital mortality	Real-time PCR with Taqman assays	SNP	rs6224 GT vs GG & TT	rs6224	FURIN (intron variant)	FURIN	OR 1.57 (95%CI, 0.96-2.56)	0.07	NA	NA	Univariate		Y	Y	NI	Y	some concerns	PY	NI	NA	Y	NA	some concerns	N	Y	high risk	PN	Y	high risk	high risk
																	In-hospital mortality		SNP	rs6224 T vs G	rs6224	FURIN (intron variant)	FURIN	OR 1.40 (95%CI, 1.03-1.92)	0.03	NA	NA
																	In-hospital mortality		SNP	rs4702 GG vs AG & AA	rs4702	FES (upstream variant)-FURIN (non coding transcript variant)	FES-FURIN	OR 1.94 (95%CI, 1.01-3.71)	0.01	NA	NA	Multiivariate
																	In-hospital mortality		SNP	rs6224 A vs G	rs6224	FURIN (intron variant)	FURIN	OR 1.43 (95%CI, 1.04-2.03)	0.03	NA	NA
																	In-hospital mortality		Haplotype	rs6224 T- rs4702 A		FURIN	FURIN	OR 1.41 (95%CI, 1.01-1.95)	0.04	NA	NA
																	In-hospital mortality		Haplotype	rs6224 TT- rs4702 AA		FURIN	FURIN	OR 1.83 (95%CI, 1.11-2.98)	0.015	NA	NA
																	In-hospital mortality in COVID-19 patients		Haplotype	rs6224 TT- rs4702 AA		FURIN	FURIN	OR 1.74 (95%CI, 1.01-2.85)	0.036042	NA	NA
57	Single Nucleotide Variant in FAS Associates With Organ Failure and Soluble Fas Cell Surface Death Receptor in Critical Illness	Mikacenic, C. and Bhatraju, P. and Robinson-Cohen, C. and Kosamo, S. and Fohner, A. E. and Dmyterko, V. and Long, S. A. and Cerosaletti, K. and Calfee, C. S. and Matthay, M. A. and Walley, K. R. and Russell, J. A. and Christie, J. D. and Meyer, N. J. and Christiani, D. C. and Wurfel, M. M.	2022	Crit Care Med	US	candidate gene	1589	863	928 (58)	543 (63)	58 ± 17	55 ± 16	Caucasian	APACHE III/SOFA	78 ± 27/5.2 ± 2.8	65 ± 25/2.7 ± 2.6	Organ dysfunction (SOFA score without GCS)	Illumina 660Quad BeadChip in discovery cohort/Taqman™ PCR in validation cohort	SNP	rs982674, G vs. T	rs982674	FAS	FAS	OR 0.81 (0.67-0.97)	0.02	NA	NA	Additive model and pooled meta-analysis; Converted β to OR		Y	NA	NA	NA	low risk	NI	NI	NA	Y	NA	some concerns	Y	PY	low risk	NA	Y	low risk	some concerns
58	A signature of immune-related genes correlating with clinical prognosis and immune microenvironment in sepsis	Chen, Z. H. and Zhang, W. Y. and Ye, H. and Guo, Y. Q. and Zhang, K. and Fang, X. M.	2023	BMC Bioinformatics	GEO database	candidate gene	239	345	139 (51.9)	NA	>65 yrs	NA	NA	NA	NA	NA	28-day survial in sepsis patients			Genes		NFYC	NFYC	HR 0.226 (0.078-0.658)	6×10-3	NA	NA	They conduct a survival analysis between these genes and the outcome in an international open access dataset; Multivariable cox regression		Y	Y	NI	Y	some concerns	NI	NI	NA	NI	NA	some concerns	PN	PY	high risk	PN	Y	high risk	high risk
																				Genes		DEFA4	DEFA4	HR 1.24 ( 1.08 - 1.42 )	3×10-3	NA	NA	Multivariable cox regression
																				Genes		CCL5	CCL5	HR 0.628 ( 0.484 - 0.815 )	5×10-4	NA	NA	Multivariable cox regression
																				Genes		SERPINA3	SERPINA3	HR 2.73 ( 1.06 - 7 )	4×10-2	NA	NA	Multivariable cox regression
																				Genes		CX3CR1	CX3CR1	HR 0.796 ( 0.644 - 0.984 )	3×10-2	NA	NA	Multivariable cox regression
																				Genes		ESR1	ESR1	HR 2.87 ( 1.31 - 6.31 )	9×10-3	NA	NA	Multivariable cox regression
																				Genes		TNFRSF8	TNFRSF8	HR 0.479 ( 0.254 - 0.901 )	2×10-2	NA	NA	Multivariable cox regression
																				Genes		THBS1	THBS1	HR 1.378 (1.090-1.742)	7×10-3	NA	NA	Univariable cox regression
																				Genes		THBS10	THBS10	HR 0.365 (0.206-0.646)	<1×10-3	NA	NA	Univariable cox regression
																				Genes		VEGFA	VEGFA	HR 2.143 (1.228-3.741)	7×10-3	NA	NA	Univariable cox regression
																				Genes		JUN	JUN	HR 2.193 (1.222-3.933)	8×10-3	NA	NA	Univariable cox regression
																				Genes		KCNH2	KCNH2	HR 1.642 (1.155-2.335)	6×10-3	NA	NA	Univariable cox regression
																				Genes		TRIM27	TRIM27	HR 0.529 (0.337-0.830)	6×10-3	NA	NA	Univariable cox regression
																				Genes		PTX3	PTX3	HR 1.413 (1.140-1.751)	2×10-3	NA	NA	Univariable cox regression
																				Genes		PIK3CD	PIK3CD	HR 0.301 (0.135-0.669)	3×10-3	NA	NA	Univariable cox regression
																				Genes		CX3CR3	CX3CR3	HR 0.242 (0.095-0.614)	3×10-3	NA	NA	Univariable cox regression
																				Genes		EDNRB	EDNRB	HR 2.315 (1.279-4.189)	6×10-3	NA	NA	Univariable cox regression
																				Genes		HBEGF	HBEGF	HR 1.381 (1.086-1.757)	8×10-3	NA	NA	Univariable cox regression
																				Genes		ADCYAP1R1	ADCYAP1R1	HR 3.784 (1.485-9.644)	5×10-3	NA	NA	Univariable cox regression
																				Genes		CD3E	CD3E	HR 0.376 (0.192-0.736)	4×10-3	NA	NA	Univariable cox regression
																				genetic risk score		CCL5&DFA4&NFYC&ESR1&TNFRSF8&CX3CR1&SERPINA3	Genetic risk scores	HR 1.507 (1.450-1.567)	<1×10-3	HR 1.473 (1.329-1.519)	<1×10-3	Multivariate cox regression
59	WNT9A Affects Late-Onset Acute Respiratory Distress Syndrome and 28-Day Survival: Evidence from a Three-Step Multiomics Study	Chen, J. and Tang, J. and Nie, M. and Li, Y. and Wurfel, M. M. and Meyer, N. J. and Wei, Y. and Zhao, Y. and Frank, A. J. and Thompson, B. T. and Christiani, D. C. and Chen, F. and Zhang, R.	2023	Am J Respir Cell Mol Biol	US	candidate gene	380	434	235 (61.8)	NA	60.3 ± 17.3	NA	European ancestry	APACHE III	78.8 ± 22.4	NA	ARDS onset 48 hours to 1 week after ICU admission (Late onset)	SIS: Infinium HumanExome BeadChip iSPAAR: 660 Quad BeadChip MESS: AxiomTxArray version 1	SNP	rs2744728	rs2744728	WNT4	near WNT4	OR 2.23 (95%CI, 1.28-3.91)	4.50×10-3	NA	NA			Y	Y	NI	NI	some concerns		NI	NA	Y	NA	some concerns	PN	Y	high risk	Y	Y	low risk	high risk
																	ARDS onset 48 hours to 1 week after ICU admission (Late onset)		SNP	rs2031134	rs2031134	WNT9A-ZNF847P (downstream variant)	WNT9A-ZNF847P	OR 2.03 (95%CI, 1.30-3.19)	1.86×10-3	NA	NA
																	ARDS onset 48 hours to 1 week after ICU admission (Late onset)		SNP	rs468141	rs468141	WNT7A	WNT7A	OR 0.48 (95%CI, 0.32-0.70)	2.66×10-4	NA	NA
																	ARDS onset 48 hours to 1 week after ICU admission (Late onset)		SNP	rs1356234	rs1356234	WNT7A	WNT7A	OR 2.24 (95%CI, 1.50-3.39)	1.03×10-4	NA	NA
																	ARDS onset 48 hours to 1 week after ICU admission (Late onset)		SNP	rs1550160	rs1550160	WNT7A	WNT7A	OR 0.52 (95%CI, 0.32-0.80)	3.6×10-3	NA	NA
																	ARDS onset 48 hours to 1 week after ICU admission (Late onset)		SNP	rs2402574	rs2402574	WNT16-LOC105375478-LOC124901737	WNT16	OR 2.17 (95%CI, 1.22-3.84)	7.59×10-3	NA	NA
																	ARDS onset 48 hours to 1 week after ICU admission (Late onset)		SNP	rs4944092	rs4944092	WNT11 (intron variant)	WNT11	OR 0.44 (95%CI, 0.28-0.67)	1.53×10-4	NA	NA
																	ARDS onset 48 hours to 1 week after ICU admission (Late onset)		SNP	rs7971903	rs7971903	CACNA1C (intron variant)-WNT5B	CACNA1C-WNT5B	OR 0.21 (95%CI, 0.08-0.49)	7.89×10-4	NA	NA
																	Late vs early ARDS onset		SNP	rs2744728	rs2744728	WNT4	near WNT4	OR 2.23 (95%CI, 1.28-3.91)	4.5×10-3	NA	NA	in SIS, discovery stage
																	Late vs early ARDS onset		SNP	rs2031134	rs2031134	WNT9A-ZNF847P (downstream variant)	WNT9A-ZNF847P	OR 2.03 (95%CI, 1.30-3.19)	1.86×10-3	NA	NA	in SIS, discovery stage
																	Late vs early ARDS onset		SNP	rs468141	rs468141	WNT7A	WNT7A	OR 0.48 (95%CI, 0.32-0.70)	2.66×10-4	NA	NA	in SIS, discovery stage
																	Late vs early ARDS onset		SNP	rs1356234	rs1356234	WNT7A	WNT7A	OR 2.24 (95%CI, 1.50-3.39)	1.03×10-4	NA	NA	in SIS, discovery stage
																	Late vs early ARDS onset		SNP	rs1550160	rs1550160	WNT7A	WNT7A	OR 0.52 (95%CI, 0.32-0.80)	3.76×10-3	NA	NA	in SIS, discovery stage
																	Late vs early ARDS onset		SNP	rs2402574	rs2402574	WNT16-LOC105375478-LOC124901737	WNT16	OR 2.17 (95%CI, 1.22-3.84)	7.59×10-3	NA	NA	in SIS, discovery stage
																	Late vs early ARDS onset		SNP	rs4944092	rs4944092	WNT11	WNT11	OR 0.44 (95%CI, 0.28-0.67)	1.53×10-4	NA	NA	in SIS, discovery stage
																	Late vs early ARDS onset		SNP	rs7971903	rs7971903	CACNA1C (intron variant)-WNT5B	CACNA1C-WNT5B	OR 0.21 (95%CI, 0.08-0.49)	7.89×10-4	NA	NA	in SIS, discovery stage
																	Late vs early ARDS onset		genetic risk score	rs2744728, rs7971903, rs468141, rs1356234, rs1550160, rs2031134, rs4944092, rs2402574	rs2744728; rs7971903; rs468141; rs1356234; rs1550160; rs2031134; rs4944092; rs2402574	WNT genes weighted score	WNT genes weighted score	OR 2.72 (95%CI, 2.12-3.56)	3.81×10-14	OR 2.49 (95%CI, 1.45-6.05)	6×10-3	SIS discovery stage & iSPAAR replication stage; rs2744728WNT4,rs7971903WNT5B, rs468141WNT7A,rs1356234WNT7A, rs1550160WNT7A,rs2031134WNT9A, rs4944092WNT11,andrs2402574WNT
																	Late vs early ARDS onset		genetic risk score	rs2744728, rs7971903, rs468141, rs1356234, rs1550160, rs2031134, rs4944092, rs2402574	rs2744728; rs7971903; rs468141; rs1356234; rs1550160; rs2031134; rs4944092; rs2402574	WNT genes weighted score	WNT genes weighted score	NA	NA	NA	NA	MESSI replication stage
																	Survival time in ARDS patients		genetic risk score	rs2744728, rs7971903, rs468141, rs1356234, rs1550160, rs2031134, rs4944092, rs2402574	rs2744728; rs7971903; rs468141; rs1356234; rs1550160; rs2031134; rs4944092; rs2402574	WNT genes weighted score	WNT genes weighted score	HR 1.28 (95%CI, 1.07-1.54)	8×10-3	OR 4.12 (95%CI, 1.21-15.12)	2.6×10-2	A higher genetic score was associated withshorter survival time
																	28-day mortality in ARDS patients		genetic risk score	rs2744728, rs7971903, rs468141, rs1356234, rs1550160, rs2031134, rs4944092, rs2402574	rs2744728; rs7971903; rs468141; rs1356234; rs1550160; rs2031134; rs4944092; rs2402574	WNT genes weighted score	WNT genes weighted score	OR 1.26 (95%CI, 1.02-1.56)	3.6×10-2	NA	NA
																	Survival time		genetic risk score	rs2744728, rs7971903, rs468141, rs1356234, rs1550160, rs2031134, rs4944092, rs2402574	rs2744728; rs7971903; rs468141; rs1356234; rs1550160; rs2031134; rs4944092; rs2402574	WNT genes weighted score	WNT genes weighted score	HRhigh vs low 2.07 (95%CI, 1.44-2.97)	8.97×10-5	NA	NA	In all ICU patients? Not very clear
60	A common single nucleotide polymorphism is associated with inflammation and critical illness outcomes	El-Dehaibi, F., Zamora, R., Radder, J., Yin, J., Shah, A. M., Namas, R. A., Situ, M., Zhao, Y., Bain, W., Morris, A., McVerry, B. J., Barclay, D. A., Billiar, T. R., Zhang, Y., Kitsios, G. D., Vodovotz, Y.	2023	iScience	US	candidate gene	379	75	260 (68.6)	52 (69.3)	49.3 ± 19.2	35.3 ± 9.3	Caucasian, African American, and Asian	ISS	19.1 ± 10.1	25.4 ± 11.5	ISS scores	Human Core Exome-24 v1.1 BeadChip (Illumina, San Diego, CA) in the discovery cohort/PCR in the validation cohort	SNP	rs10404939, AA vs. GA vs. GG	rs10404939	LYPD4	LYPD4	NA	0.645	NA	0.865			Y	PY	NI	NI	some concerns	PY	NI	NA	NI	NA	some concerns	PN	Y	high risk	PN	PY	high risk	high risk
																	Lengh of ICU stay		SNP	rs10404939, AA vs. GA vs. GG	rs10404939	LYPD4	LYPD4	NA	0.075	NA	NA
																	Multiple organ dysfunction score		SNP	rs10404939, AA vs. GA vs. GG	rs10404939	LYPD4	LYPD4	NA	<0.001	NA	<0.001
																	Multiple organ dysfunction score		SNP	rs10404939, AA + GA vs. GG	rs10404939	LYPD4	LYPD4	NA	<0.001	NA	<0.001
						candidate gene	537	NA	288 (53.6)	NA	55.9 ± 15.8	NA	Caucasian, African American, and Asian	NA	NA	NA	90-day survival in ARDS patients		SNP	rs10404939, AA + GA vs. GG	rs10404939	LYPD4	LYPD4	HR 1.40 (95%CI, 1.04–1.88)	0.02	NA	NA
																	Ventilation free		SNP	rs10404939, AA + GA vs. GG	rs10404939	LYPD4	LYPD4	HR 0.84 (95%CI, 0.71–0.99)	0.04	NA	NA
61	NETWORK ANALYSIS OF SINGLE-NUCLEOTIDE POLYMORPHISMS ASSOCIATED WITH ABERRANT INFLAMMATION IN TRAUMA PATIENTS SUGGESTS A ROLE FOR VESICLE-ASSOCIATED INFLAMMATORY PROGRAMS INVOLVING CD55	El-Dehaibi, F., Zamora, R., Yin, J., Namas, R. A., Billiar, T. R., Vodovotz, Y.	2024	Shock	US	candidate gene	380	NA	261 (68.7)	NA	50.0 ± 19.1	NA	Caucasian and African American	ISS	19.1 ± 10.1	NA	ISS scores in trauma patients	Human Core Exome-24 v1.1 BeadChip (Illumina, San Diego, CA	SNP	rs11117564, AA vs. AC vs. CC	rs11117564	CD55	CD55	NA	0.053	NA	NA			Y	PY	NI	NI	some concerns	PY	NI	NA	NI	NA	some concerns	PN	Y	high risk	PN	PY	high risk	high risk
																	Multiple organ dysfunction score in trauma patients		SNP	rs11117564, AA vs. AC vs. CC	rs11117564	CD55	CD55	NA	0.002	NA	NA
