# Supplementary material for: Genetic association studies in critically ill patients: a systematic review
Source: eBioMedicine. 2025 Mar 31;114:105678. doi: 10.1016/j.ebiom.2025.105678 (PMC11999069; doi:10.1016/j.ebiom.2025.105678)
Supplement: Supplementary File 4 — Summary of associations between outcomes, genes, and SNPs. [file mmc4.xlsx]

## Sheet: Sheet1
Gene	Outcome	SNP	study design	sig	p_min	clustered_outcome	quality
ADCYAP1R1	28-day survial in sepsis patients	NA	can_rep	1	0.005	Mortality	high risk
ADIPOQ	Mortality in ARDS patients	rs266729;rs2082940;﻿rs16861194	can_no_rep	1	0.004	Mortality	high risk
ADIPOQ-MCF2L2P1	Mortality in ARDS patients	rs822387;rs864265	can_no_rep	0		Mortality	high risk
ADIPOR1	Mortality in ARDS patients	rs7539542	can_no_rep	0		Mortality	high risk
ADIPOR2	Mortality in ARDS patients	rs1029629;rs1044471;rs16928751	can_no_rep	0		Mortality	high risk
AGER-PBX2	Sepsis in trauma patients	rs1800625	can_rep	1	0.017	Infection / Sepsis	high risk
AGER-PBX2	MOD in trauma patients	rs1800625	can_rep	1	0.05	Multiple organ failure	high risk
AGT	Severe AKI (KDIGO Stage 2 or 3)	rs699;rs2493133	can_rep	0		Kidney failure	high risk
ANGPT2	ALI in African Ancestry trauma patients	NA	can_rep	0		Respiratory failure	high risk
ANGPT2	ARDS	NA	can_no_rep	1	0.04	Respiratory failure	high risk
ANGPT2	ARDS in pulmonary Injury patients	NA	can_no_rep	0		Respiratory failure	high risk
ANGPT2	ARDS in extrapulmonary Injury patients	NA	can_no_rep	1	0.03	Respiratory failure	high risk
ANGPT2-MCPH1	ALI	rs2515475	can_rep	0		Respiratory failure	high risk
ANGPT2-MCPH1	ARDS	rs2515475	can_rep	0		Respiratory failure	high risk
ANGPT2-MCPH1	28-day ALI-related mortality	rs2515475	can_rep	0		Mortality	high risk
ANGPT2-MCPH1	Ventilation free days (VFD)	rs2515475	can_rep	0		Respiratory failure	high risk
ANGPT2-MCPH1	ARDS	rs2515475;﻿rs2959811;﻿rs2916702;﻿rs2442468;﻿rs2442635;﻿rs2515435;﻿rs2515466;﻿rs2442599;﻿rs2897911	can_no_rep	1	0.028	Respiratory failure	high risk
ANGPT2-MCPH1	ARDS in pulmonary Injury patients	rs2959811;﻿rs2916702;﻿rs2442468;﻿rs2442635;﻿rs2515435;﻿rs2515466;﻿rs2442599;﻿rs2897911	can_no_rep	0		Respiratory failure	high risk
ANGPT2-MCPH1	ARDS in extrapulmonary Injury patients	rs2959811;﻿rs2916702;﻿rs2442468;﻿rs2442635;﻿rs2515435;﻿rs2515466;﻿rs2442599;﻿rs2897911	can_no_rep	1	0.0036	Respiratory failure	high risk
ANGPT2-MCPH1	AKI-SP2	rs2442473	can_no_rep	1	0.0019	Kidney failure	high risk
BBS9	Severe AKI (KDIGO Stage 2 or 3)	rs10262995	can_rep	0		Kidney failure	high risk
BCL2	AKI in septic shock patients	rs8094315;rs12457893	can_rep	1	0.0002	Kidney failure	high risk
BCL2	AKI in sepsis patients	rs8094315	can_no_rep	0		Kidney failure	high risk
BCL2	AKI in sepsis patients	rs12457893	can_no_rep	0		Kidney failure	high risk
BCL2	AKI in septic shock patients	rs8094315	can_no_rep	0		Kidney failure	high risk
BCL2	AKI in septic shock patients	rs12457893	can_no_rep	0		Kidney failure	high risk
CACNA1C-WNT5B	ARDS onset 48 hours to 1 week after ICU admission (Late onset)	rs7971903	can_rep	1	0.000789	Respiratory failure	high risk
CCL5	28-day survial in sepsis patients	NA	can_rep	1	0.0005	Mortality	high risk
CD14	30-day survival in patients with sepsis	rs2569190	can_no_rep	1	0.0282	Mortality	high risk
CD14	SOFA score	rs2569190	can_no_rep	0		Multiple organ failure	high risk
CD14	SOFA-CNS score	rs2569190	can_no_rep	1	0.0311	Multiple organ failure	high risk
CD14	Ventilation free days (VFD)	rs2569190	can_no_rep	0		Respiratory failure	high risk
CD14	90-day mortality	rs2569190	can_no_rep	0		Mortality	high risk
CD3E	28-day survial in sepsis patients	NA	can_rep	1	0.004	Mortality	high risk
CD55	ISS score	rs11117564	can_no_rep	0		Multiple organ failure	high risk
CD55	MOD in trauma patients	rs11117564	can_no_rep	1	0.002	Multiple organ failure	high risk
CHI3L1	90-day survival	rs4950928	can_rep	1	0.04	Mortality	high risk
COMT-MIR4761	Severe AKI (KDIGO Stage 2 or 3)	rs4680	can_rep	0		Kidney failure	high risk
CX3CR1	28-day survial in sepsis patients	NA	can_rep	1	0.03	Mortality	high risk
CX3CR3	28-day survial in sepsis patients	NA	can_rep	1	0.003	Mortality	high risk
CXCL1	Sepsis morbidity in trauma patients	rs1429638	can_rep	1	0.035	Infection / Sepsis	some concerns
CXCL1	ISS score	rs3117604;rs1429638;rs4074	can_rep	1	0.05	Multiple organ failure	some concerns
CXCL12	Sepsis morbidity in trauma patients	rs2297630;rs2839693	can_rep	1	0.025	Infection / Sepsis	some concerns
CXCL16	Sepsis morbidity in major trauma patients	NA	can_rep	1	0.001	Infection / Sepsis	some concerns
CXCL16	MOD score	NA	can_rep	1	0.0016	Multiple organ failure	some concerns
CXCL8	ALI	rs4073	can_rep	0		Respiratory failure	high risk
CXCL8	ARDS	rs4073	can_rep	0		Respiratory failure	high risk
CXCL8	28-day ALI-related mortality	rs4073	can_rep	0		Mortality	high risk
CXCL8	Ventilation free days (VFD)	rs4073	can_rep	0		Respiratory failure	high risk
CXCL8	Severe AKI (KDIGO Stage 2 or 3)	rs4073	can_rep	0		Kidney failure	high risk
CXCL8	Sepsis	rs4073	can_no_rep	1	0.014	Infection / Sepsis	high risk
DEFA4	28-day survial in sepsis patients	NA	can_rep	1	0.003	Mortality	high risk
DEFB1	ARDS	rs1799946;﻿rs1800972;rs11362;rs1799946; rs1800972; rs11362;rs1799946;rs1800972	can_no_rep	1	0.001	Respiratory failure	high risk
DEFB1	60-day survival in ARDS patients	rs1799946;﻿rs1800972;rs11362;rs1799946; rs1800972; rs11362;rs1799946;rs1800972	can_no_rep	1	0.05	Mortality	high risk
EDNRB	28-day survial in sepsis patients	NA	can_rep	1	0.006	Mortality	high risk
EGF	ALI	rs4444903	can_rep	0		Respiratory failure	high risk
EGF	ARDS	rs4444903	can_rep	0		Respiratory failure	high risk
EGF	28-day ALI-related mortality	rs4444903	can_rep	0		Mortality	high risk
EGF	Ventilation free days (VFD)	rs4444903	can_rep	0		Respiratory failure	high risk
EGF	ARDS	rs4444903;rs2298991;rs11568993;rs7692976;rs4698803;rs6533485	can_no_rep	0		Respiratory failure	high risk
EGF	ARDS in males	rs4444903;rs2298991;rs11568993;rs7692976;rs4698803;rs6533485	can_no_rep	1	0.005	Respiratory failure	high risk
EGF	ARDS in females	rs4444903;rs2298991;rs11568993;rs7692976;rs4698803;rs6533485	can_no_rep	0		Respiratory failure	high risk
EGF	60-day survival in ARDS patients	rs4444903;rs2298991;rs11568993;rs7692976;rs4698803;rs6533485	can_no_rep	0		Mortality	high risk
EGF	60-day survival in male ARDS patients	rs4444903;rs2298991;rs11568993;rs7692976;rs4698803;rs6533485	can_no_rep	0		Mortality	high risk
EGF	60-day survival in female ARDS patients	rs4444903;rs2298991;rs11568993;rs7692976;rs4698803;rs6533485	can_no_rep	0		Mortality	high risk
EGF	Successful extubation rate in male ARDS	rs4444903;rs2298991;rs11568993;rs7692976;rs4698803;rs6533485	can_no_rep	1	0.043	Respiratory failure	high risk
EGF	Ventilation free days (VFD) in male ARDS	rs4444903;rs2298991;rs11568993;rs7692976;rs4698803;rs6533485	can_no_rep	1	0.014	Respiratory failure	high risk
EPCR	Severe sepsis and/or septic shock	NA	can_no_rep	1	0.008	Infection / Sepsis	high risk
EPO	Severe AKI (KDIGO Stage 2 or 3)	rs1617640	can_rep	0		Kidney failure	high risk
ESR1	28-day survial in sepsis patients	NA	can_rep	1	0.009	Mortality	high risk
FAS	Organ dysfunction (SOFA score without GCS)	rs982674	can_rep	1	0.02	Multiple organ failure	some concerns
FER	28-day mortality of sepsis due to pneumonia	rs4957796; rs79423885	gwas	1	3.4e-09	Mortality	low risk
FES-FURIN	In-hospital mortality	rs4702	can_no_rep	1	0.01	Mortality	high risk
FGB	28-day mortality in sepsis	NA	can_no_rep	1	0.02	Mortality	high risk
FGB	Days alive and free (DAF) of organ dysfunction from sepsis (CV, hepatic, hematologic, neurologic)	NA	can_no_rep	1	0.05	Multiple organ failure	high risk
FLT1	Sepsis-associated ARDS	rs9508032	gwas	1	5.2e-08	Respiratory failure	low risk
FURIN	In-hospital mortality	rs6224	can_no_rep	1	0.015	Mortality	high risk
FURIN	In-hospital mortality in COVID-19 patients	rs6224	can_no_rep	1	0.036	Mortality	high risk
Genetic risk scores of 7 genes	28-day survial in sepsis patients	NA	can_rep	1	0.001	Mortality	high risk
HAMP	Severe AKI (KDIGO Stage 2 or 3)	rs10421768	can_rep	0		Kidney failure	high risk
HAVCR2	28-day mortality in sepsis patients	rs1036199;rs10515746	can_no_rep	1	0.018	Mortality	high risk
HAVCR2	Disease severity (SOFA)	rs1036199;rs10515746	can_no_rep	0		Multiple organ failure	high risk
HAVCR2	Gram-positive bacterial infection	rs1036199	can_no_rep	1	0.0445	Infection / Sepsis	high risk
HAVCR2	Staphylococcus epidermidis infection	rs1036199;rs10515746	can_no_rep	1	0.0295	Infection / Sepsis	high risk
HBEGF	28-day survial in sepsis patients	NA	can_rep	1	0.008	Mortality	high risk
HIF1A-HIF1AAS3	Severe AKI (KDIGO Stage 2 or 3)	rs11549465	can_rep	0		Kidney failure	high risk
HMGB1	Sepsis morbidity	rs2249825	can_no_rep	1	0.01	Infection / Sepsis	high risk
HMGB1	MOD score	rs2249825	can_no_rep	1	0.009	Multiple organ failure	high risk
HMOX1	AKI	NA	can_no_rep	1	0.041	Kidney failure	high risk
HMOX1	ARDS	rs2071746;﻿rs2071748;﻿rs5755720	can_no_rep	1	0.0004	Respiratory failure	high risk
HSPB1	Severe AKI (KDIGO Stage 2 or 3)	rs2868371	can_rep	0		Kidney failure	high risk
IFN	Mortality in AKI patients	NA	can_no_rep	0		Mortality	high risk
IL10	ALI in African Ancestry trauma patients	NA	can_rep	0		Respiratory failure	high risk
IL10	Sepsis mortality	NA	can_no_rep	0		Mortality	high risk
IL10	MODS	NA	can_no_rep	0		Multiple organ failure	high risk
IL10	Severe AKI (KDIGO Stage 2 or 3)	rs1800896	can_rep	0		Kidney failure	high risk
IL10-IL19	28-day ALI-related mortality	rs1800896	can_rep	0		Mortality	high risk
IL10-IL19	30-day mortality in ARDS patients	rs1800896	can_no_rep	1	0.001	Mortality	high risk
IL10-IL19	AKI	rs1800896	can_no_rep	1	0.017	Kidney failure	high risk
IL10-IL19	ALI	rs1800896	can_rep	0		Respiratory failure	high risk
IL10-IL19	ARDS	rs1800896	can_no_rep	1	0.003	Respiratory failure	high risk
IL10-IL19	ARDS	rs1800896	can_rep	0		Respiratory failure	high risk
IL10-IL19	Ventilation free days (VFD)	rs1800896	can_rep	0		Respiratory failure	high risk
IL13	ARDS	rs20541	can_no_rep	1	0.03	Respiratory failure	high risk
IL17A	Gram-positive bacterial infection	rs4711998;rs8193036;rs2275913;rs1974226	can_rep	1	0.00014	Infection / Sepsis	some concerns
IL17A	Gram-negative bacterial infection	rs4711998;rs8193036;rs2275913;rs1974226	can_rep	1	0.0035	Infection / Sepsis	some concerns
IL17A	Gram-positive bacterial infection in lung	rs4711998;rs8193036;rs2275913;rs1974226	can_rep	1	0.017	Infection / Sepsis	some concerns
IL17A	Gram-positive bacterial infection in blood	rs4711998;rs8193036;rs2275913;rs1974226	can_rep	0		Infection / Sepsis	some concerns
IL17A	Gram-positive bacterial infection in abdomen	rs4711998;rs8193036;rs2275913;rs1974226	can_rep	0		Infection / Sepsis	some concerns
IL17A	Gram-positive bacterial infection in skin and soft tissue	rs4711998;rs8193036;rs2275913;rs1974226	can_rep	0		Infection / Sepsis	some concerns
IL17A	Gram-positive bacterial infection in genitourinary system	rs4711998;rs8193036;rs2275913;rs1974226	can_rep	0		Infection / Sepsis	some concerns
IL17A	Susceptibility to fungal infection	rs4711998;rs8193036;rs2275913;rs1974226	can_rep	0		Infection / Sepsis	some concerns
IL17A	28-day mortality in septic shock patients	rs4711998;rs8193036;rs2275913;rs1974226	can_rep	1	0.0052	Mortality	some concerns
IL1B	Sepsis	rs16944	can_no_rep	1	0.042	Infection / Sepsis	high risk
IL1B	Hospital mortality	rs16944	can_no_rep	1	0.011	Mortality	high risk
IL1RN	ARDS	rs315952	can_rep	1	4.2e-05	Respiratory failure	high risk
IL1RN	ARDS risk in trauma patients	rs315952;rs419598	can_rep	1	0.001	Respiratory failure	high risk
IL20	28-day survival in septic shock patients	rs2981573	can_no_rep	1	0.0008	Mortality	high risk
IL20	Organ dysfunction	rs2981573	can_no_rep	1	0.05	Multiple organ failure	high risk
IL4	ARDS	rs2243250	can_no_rep	1	0.03	Respiratory failure	high risk
IL6	ALI in African Ancestry trauma patients	NA	can_rep	0		Respiratory failure	high risk
IL6	Severe AKI (KDIGO Stage 2 or 3)	rs10499563;rs13306435	can_rep	0		Kidney failure	high risk
IL6-IL6AS1	ALI	rs2069832	can_rep	0		Respiratory failure	high risk
IL6-IL6AS1	ARDS	rs2069832	can_rep	0		Respiratory failure	high risk
IL6-IL6AS1	28-day ALI-related mortality	rs2069832	can_rep	0		Mortality	high risk
IL6-IL6AS1	Ventilation free days (VFD)	rs2069832	can_rep	0		Respiratory failure	high risk
IL6-IL6AS1	Severe AKI (KDIGO Stage 2 or 3)	rs1800796;rs1800795;rs1474347	can_rep	0		Kidney failure	high risk
IRAK1	Ventilation free days (VFD) in septic shock patients	NA	can_rep	1	0.02	Respiratory failure	high risk
IRAK1	Ventilation free days (VFD) in septic shock younger (<65yrs) patients	NA	can_rep	1	0.005	Respiratory failure	high risk
IRAK1	Ventilation free days (VFD) in septic shock elder (≥65yrs) patients	NA	can_rep	0		Respiratory failure	high risk
IRAK1	Ventilation free days (VFD) in less severe (SAPS-II<52) septic shock patients	NA	can_rep	0		Respiratory failure	high risk
IRAK1	Ventilation free days (VFD) in more severe (SAPS-II≥52) septic shock patients	NA	can_rep	1	0.013	Respiratory failure	high risk
IRAK1	Mortality in septic shock patients	NA	can_rep	0		Mortality	high risk
IRAK1	Mortality in septic shock younger (<65yrs) patients	NA	can_rep	0		Mortality	high risk
IRAK1	Mortality in septic shock elder (≥65yrs) patients	NA	can_rep	0		Mortality	high risk
IRAK1	Mortality in less severe (SAPS-II<52) septic shock patients	NA	can_rep	0		Mortality	high risk
IRAK1	Mortality in more severe (SAPS-II≥52) septic shock patients	NA	can_rep	1	0.02	Mortality	high risk
IRAK3	ALI in African Ancestry trauma patients	NA	can_rep	0		Respiratory failure	high risk
JUN	28-day survial in sepsis patients	NA	can_rep	1	0.008	Mortality	high risk
KCNH2	28-day survial in sepsis patients	NA	can_rep	1	0.006	Mortality	high risk
LBP	Sepsis In trauma patients	rs2232618	can_no_rep	1	0.002	Infection / Sepsis	high risk
LBP	MOD in trauma patients	rs2232618	can_no_rep	1	0.023	Multiple organ failure	high risk
LYPD4	ISS scores	rs10404939	can_rep	0		Multiple organ failure	high risk
LYPD4	Length of ICU stay	rs10404939	can_rep	0		Other	high risk
LYPD4	Multiple organ dysfunction score	rs10404939	can_rep	1	0.001	Multiple organ failure	high risk
LYPD4	90-day survival in ARDS patients	rs10404939	can_no_rep	1	0.02	Mortality	high risk
LYPD4	Ventilation free days (VFD)	rs10404939	can_no_rep	1	0.04	Respiratory failure	high risk
lncRNA gene (LOC100240728-LOC124901640)	Mortality in sepsis patients	rs7805622	can_no_rep	1	0.046	Mortality	high risk
lncRNA gene (LOC100240728-LOC124901640)	Temperature	rs7805622	can_no_rep	1	0.05	Other	high risk
LTA	Severe sepsis	rs909253	can_no_rep	1	0.0023	Infection / Sepsis	high risk
LTA	Severe sepsis in male	rs909253	can_no_rep	1	0.001	Infection / Sepsis	high risk
LTA	Severe sepsis in female	rs909253	can_no_rep	0		Infection / Sepsis	high risk
LTA	Severe sepsis in patients > 60	rs909253	can_no_rep	1	0.0066	Infection / Sepsis	high risk
LTA	Severe sepsis in patients <= 60	rs909253	can_no_rep	0		Infection / Sepsis	high risk
LTA	Severe sepsis in Caucasians	rs909253	can_no_rep	1	0.006	Infection / Sepsis	high risk
LTA	Severe sepsis in non-Caucasians	rs909253	can_no_rep	0		Infection / Sepsis	high risk
MAP3K1	28-day mortality	rs832582	can_rep	0		Mortality	high risk
MAP3K1	Ventilation free days (VFD)	rs832582;rs832583;rs702689;rs726501;rs866223;rs1867731;rs832575;rs33330;rs33323	can_rep	1	0.01	Respiratory failure	high risk
MASP2	Hospital mortality	rs2273346 & rs72550870 combined	can_no_rep	1	0.002	Mortality	high risk
MBL2	ALI	rs1800450	can_rep	0		Respiratory failure	high risk
MBL2	ARDS	rs1800450	can_rep	0		Respiratory failure	high risk
MBL2	28-day ALI-related mortality	rs1800450	can_rep	0		Mortality	high risk
MBL2	Ventilation free days (VFD)	rs1800450	can_rep	0		Respiratory failure	high risk
MBL2	28-day mortality	rs1800450; rs1800451	can_no_rep	0		Mortality	high risk
MBL2	90-day mortality	rs1800450; rs1800451	can_no_rep	1	0.045	Mortality	high risk
MBL2	360-day mortality	rs1800450; rs1800451	can_no_rep	1	0.0139	Mortality	high risk
MBL2	Overall mortality	rs1800450; rs1800451	can_no_rep	1	0.0045	Mortality	high risk
MBL2	Hospital stay after ICU	rs1800450; rs1800451	can_no_rep	1	0.01	Other	high risk
MBL2	Gram-positive bacterial infection	rs1800450; rs1800451	can_no_rep	1	0.01	Infection / Sepsis	high risk
MC1R	Sepsis after trauma	rs885479;rs1805005;rs2228479 ;rs1805007	can_no_rep	1	0.005	Infection / Sepsis	high risk
MC1R-TUBB3	Sepsis after trauma	rs1805009;rs2228478	can_no_rep	0		Infection / Sepsis	high risk
MCPH1	AKI-SP2	rs2920656;rs2920689;rs2959779;rs2440399	can_no_rep	1	1.38e-05	Kidney failure	high risk
MPO	Severe AKI (KDIGO Stage 2 or 3)	rs7208693	can_rep	0		Kidney failure	high risk
NAMPT	ALI	rs59744560;rs61330082	can_rep	0		Respiratory failure	high risk
NAMPT	ARDS	rs59744560;rs61330082	can_rep	0		Respiratory failure	high risk
NAMPT	28-day ALI-related mortality	rs59744560;rs61330082	can_rep	0		Mortality	high risk
NAMPT	Ventilation free days (VFD)	rs59744560;rs61330082	can_rep	0		Respiratory failure	high risk
NAMPT	ARDS	rs9770242	can_no_rep	1	0.01	Respiratory failure	high risk
NAMPT	ICU mortality	rs9770242	can_no_rep	1	0.001	Mortality	high risk
NAMPT	ICU mortality in ARDS patients	rs9770242	can_no_rep	1	0.02	Mortality	high risk
NAMPT	28-day mortality in ARDS patients	rs9770242	can_no_rep	1	0.008	Mortality	high risk
NAMPT	60-day mortality in ARDS patients	rs9770242	can_no_rep	1	0.002	Mortality	high risk
near IRF2	Severe AKI (KDIGO Stage 2 or 3)	rs1217965;rs1463998;rs62341639;rs9617814	can_no_rep	0		Kidney failure	high risk
near IRF2	AKI (KDIGO Stage 1, 2 or 3)	rs1217965;rs1463998;rs62341639;rs9617814	can_no_rep	0		Kidney failure	high risk
near TBX1	Severe AKI (KDIGO Stage 2 or 3)	rs10854554;rs9617814	can_no_rep	0		Kidney failure	high risk
near TBX1	AKI (KDIGO Stage 1, 2 or 3)	rs10854554;rs9617814	can_no_rep	0		Kidney failure	high risk
WNT4	ARDS onset 48 hours to 1 week after ICU admission (Late onset)	rs2744728	can_rep	1	0.0045	Respiratory failure	high risk
NFE2L2	ALI	rs6721961	can_rep	0		Respiratory failure	high risk
NFE2L2	ARDS	rs6721961	can_rep	0		Respiratory failure	high risk
NFE2L2	28-day ALI-related mortality	rs6721961	can_rep	0		Mortality	high risk
NFE2L2	Ventilation free days (VFD)	rs6721961	can_rep	0		Respiratory failure	high risk
NFKB1	Sepsis morbidity rate & MOD scores	NA	can_no_rep	0		Infection / Sepsis	high risk
NFKB1A	Severe AKI (KDIGO Stage 2 or 3)	rs1050851	can_rep	0		Kidney failure	high risk
NFKB2	Sepsis morbidity rate & MOD scores	NA	can_no_rep	0		Infection / Sepsis	high risk
NFKBIA	ALI in European Ancestry trauma patients	NA	can_rep	1	0.012	Respiratory failure	high risk
NFYC	28-day survial in sepsis patients	NA	can_rep	1	0.006	Mortality	high risk
NOD2	Sepsis	(rs2066844; rs2066845; rs2066847) + rs4986790 combined	can_no_rep	1	0.02	Infection / Sepsis	high risk
NOD2-TLR4	Hospital mortality	(rs2066844; rs2066845; rs2066847) + rs4986790 combined	can_no_rep	1	0.03	Mortality	high risk
NOD2-TLR4	Sepsis	(rs2066844; rs2066845; rs2066847) + rs4986790 combined	can_no_rep	1	0.0006	Infection / Sepsis	high risk
NOS3	Severe AKI (KDIGO Stage 2 or 3)	rs2070744	can_rep	0		Kidney failure	high risk
PI3	ARDS	rs1983649;rs6032040;rs2664581	can_no_rep	1	0.006	Respiratory failure	high risk
PI3	ARDS in pulmonary injury patients	rs1983649;rs6032040;rs2664581;NA	can_no_rep	0		Respiratory failure	high risk
PI3	ARDS in extrapulmonary injury patients	rs1983649;rs6032040;rs2664581;NA	can_no_rep	1	0.004	Respiratory failure	high risk
PIK3CD	28-day survial in sepsis patients	NA	can_rep	1	0.003	Mortality	high risk
PNMT	Severe AKI (KDIGO Stage 2 or 3)	rs876493	can_rep	0		Kidney failure	high risk
POLR1C-VEGFA	ALI	rs3025039	can_rep	0		Respiratory failure	high risk
POLR1C-VEGFA	ARDS	rs3025039	can_rep	0		Respiratory failure	high risk
POLR1C-VEGFA	28-day ALI-related mortality	rs3025039	can_rep	0		Mortality	high risk
POLR1C-VEGFA	Ventilation free days (VFD)	rs3025039;rs2010963	can_rep	0		Respiratory failure	high risk
POLR1C-VEGFA	Severe AKI (KDIGO Stage 2 or 3)	rs3025039;rs2010963	can_rep	0	0.044	Kidney failure	high risk
PPARG	Sepsis in trauma patients	rs2569190	can_no_rep	1	0.001	Infection / Sepsis	high risk
PPARG	MODS from major trauma	rs2569190	can_no_rep	1	0.05	Multiple organ failure	high risk
PRSS3	Sepsis-associated ARDS	rs2734600	gwas	0		Respiratory failure	low risk
PTX3	28-day survial in sepsis patients	NA	can_rep	1	0.002	Mortality	high risk
REL	Sepsis morbidity in trauma patients	rs842647	can_no_rep	1	0.012	Infection / Sepsis	high risk
REL	Lower MOD scores in trauma patients	rs842647	can_no_rep	1	0.013	Multiple organ failure	high risk
REL	Lower sepsis morbidity rate	rs842647	can_no_rep	1	0.024	Infection / Sepsis	high risk
RELA	Sepsis morbidity rate & MOD scores	NA	can_no_rep	0		Infection / Sepsis	high risk
SERPINA3	28-day survial in sepsis patients	NA	can_rep	1	0.004	Mortality	high risk
SERPINA4	AKI in sepsis patients	rs2093266	can_rep	0		Kidney failure	high risk
SERPINA4	AKI in septic shock patients	rs2093266	can_rep	1	0.0005	Kidney failure	high risk
SERPINA4	AKI in septic shock patients	rs2093266	can_rep	1	0.043	Kidney failure	high risk
SERPINA5	AKI in sepsis patients	rs1955656	can_rep	0		Kidney failure	high risk
SERPINA5	AKI in septic shock patients	rs1955656	can_rep	1	0.0005	Kidney failure	high risk
SERPINA5	AKI in septic shock patients	rs1955656	can_rep	1	0.043	Kidney failure	high risk
SFTPB	ALI	rs1130866	can_rep	0		Respiratory failure	high risk
SFTPB	ARDS	rs1130866	can_rep	0		Respiratory failure	high risk
SFTPB	28-day ALI-related mortality	rs1130866	can_rep	0		Mortality	high risk
SFTPB	Ventilation free days (VFD)	rs1130866	can_rep	0		Respiratory failure	high risk
SFTPD	Severe AKI (KDIGO Stage 2 or 3)	rs2243639;rs721917	can_rep	0		Kidney failure	high risk
SIK3	AKI in septic shock patients	rs625145	can_rep	1	0.0006	Kidney failure	high risk
SIK3	AKI in septic shock patients	rs625145	can_rep	0		Kidney failure	high risk
SLITRK5-GPC5	Sepsis-associated ARDS	rs8001184	gwas	0		Respiratory failure	low risk
SMC3-RBM20	Sepsis-associated ARDS	rs11195238	gwas	0		Respiratory failure	low risk
SOD2	Septic shock in all patients	rs4880	can_no_rep	1	0.016	Infection / Sepsis	high risk
SOD2	Septic shock in sepsis patients	rs4880	can_no_rep	1	0.011	Infection / Sepsis	high risk
SOD2	Mortality in all patients	rs4880	can_no_rep	0		Mortality	high risk
SOD2	Mortality in sepsis patients	rs4880	can_no_rep	0		Mortality	high risk
SOD2	Mortality in septic shock patients	rs4880	can_no_rep	0		Mortality	high risk
SUFU	Severe AKI (KDIGO Stage 2 or 3)	rs10748825	can_rep	0		Kidney failure	high risk
SVEP1	28-day mortality in septic shock patients	rs10817033	can_no_rep	1	9.7e-05	Mortality	high risk
SVEP1	Organ failure in septic shock patients	rs10817033	can_no_rep	1	0.05	Multiple organ failure	high risk
TGF	Mortality in AKI patients	NA	can_no_rep	0		Mortality	high risk
TGF	AKI	NA	can_no_rep	0		Kidney failure	high risk
THBD	Mortality of severe sepsis	rs2239562;rs3216183 (merged into rs3176118);rs121918667;rs1800577;rs1042579;rs41348347;rs1042580;rs3176123	can_rep	1	0.028	Mortality	high risk
THBD	Susceptibility to severe sepsis	rs2239562;rs3216183 (merged into rs3176118);rs121918667;rs1800577;rs1042579;rs41348347;rs1042580;rs3176123	can_rep	1	0.017	Infection / Sepsis	high risk
THBS1	28-day survial in sepsis patients	NA	can_rep	1	0.007	Mortality	high risk
THBS10	28-day survial in sepsis patients	NA	can_rep	1	0.007	Mortality	high risk
TLR1	28-day mortality in sepsis patients	rs77590742;rs4833095	can_no_rep	0		Mortality	high risk
TLR1	28-day mortality in septic shock patients	rs77590742;rs4833095	can_no_rep	1	0.008	Mortality	high risk
TLR1	Gram-positive bacterial infection	rs77590742;rs4833095	can_no_rep	0		Infection / Sepsis	high risk
TLR2	Sepsis in trauma patients	rs3804099;﻿rs1898830;﻿rs7656411;﻿rs3804099	can_no_rep	1	0.008	Infection / Sepsis	high risk
TLR2	MODS in trauma patients	rs3804099;﻿rs1898830;﻿rs7656411;﻿rs3804099	can_no_rep	1	0.027	Multiple organ failure	high risk
TLR9	Sepsis morbidity after major blunt trauma	rs187084;rs352139;rs352162;﻿rs352140;﻿rs5743836	can_no_rep	1	0.011	Infection / Sepsis	high risk
TLR9	MOD score after major blunt trauma	rs187084;rs352139;rs352162;﻿rs352140;﻿rs5743836	can_no_rep	1	0.009	Multiple organ failure	high risk
TNF	ALI	rs1800629	can_rep	0		Respiratory failure	high risk
TNF	ARDS	rs1800629	can_no_rep	1	0.01	Respiratory failure	high risk
TNF	ARDS	rs1800629	can_rep	0		Respiratory failure	high risk
TNF	28-day ALI-related mortality	rs1800629	can_rep	0		Mortality	high risk
TNF	Ventilation free days (VFD)	rs1800629	can_rep	0		Respiratory failure	high risk
TNF	ARDS in direct pulmonary injury patients	rs1800629	can_no_rep	0		Respiratory failure	high risk
TNF	ARDS in indirect pulmonary injury patients	rs1800629	can_no_rep	0		Respiratory failure	high risk
TNF	60-day mortality in ARDS patients	rs1800629	can_no_rep	1	0.007	Mortality	high risk
TNF	60-day mortality in ARDS patients with direct pulmonary injury	rs1800629	can_no_rep	0		Mortality	high risk
TNF	60-day mortality in ARDS patients with indirect pulmonary injury	rs1800629	can_no_rep	0		Mortality	high risk
TNF	Sepsis	NA	can_no_rep	0		Infection / Sepsis	high risk
TNF	Septic shock	NA	can_no_rep	0		Infection / Sepsis	high risk
TNF	SOFA score	NA	can_no_rep	0		Multiple organ failure	high risk
TNF	Mortalilty	NA	can_no_rep	0		Respiratory failure	high risk
TNFA	Severe AKI (KDIGO Stage 2 or 3)	rs1800629	can_rep	0		Kidney failure	high risk
TNFAIP2	28-day mortality in septic shock patients	rs8126	can_rep	1	0.013	Mortality	high risk
TNFAIP2	﻿Organ dysfunction	rs8126	can_rep	1	0.05	Multiple organ failure	high risk
TNFRSF8	28-day survial in sepsis patients	NA	can_rep	1	0.02	Mortality	high risk
TREM1	90-day mortality in sepsis patients	rs2234237	can_no_rep	0		Mortality	high risk
TREM1	SOFA score	rs2234237	can_no_rep	0		Multiple organ failure	high risk
TRIM27	28-day survial in sepsis patients	NA	can_rep	1	0.006	Mortality	high risk
VEGFA	ALI in African Ancestry trauma patients	NA	can_rep	1	0.0035	Respiratory failure	high risk
VEGFA	ALI in European Ancestry trauma patients	NA	can_rep	1	0.016	Respiratory failure	high risk
VEGFA	28-day survial in sepsis patients	NA	can_rep	1	0.007	Mortality	high risk
WNT genes weighted score	Late vs early ARDS onset	rs2744728;rs7971903;rs468141;rs1356234;rs1550160;rs2031134;rs4944092;rs2402574	can_rep	1	0.006	Respiratory failure	high risk
WNT genes weighted score	Survival time in ARDS patients	rs2744728;rs7971903;rs468141;rs1356234;rs1550160;rs2031134;rs4944092;rs2402574	can_rep	1	0.026	Mortality	high risk
WNT genes weighted score	28-day mortality in ARDS patients	rs2744728;rs7971903;rs468141;rs1356234;rs1550160;rs2031134;rs4944092;rs2402574	can_rep	1	0.036	Mortality	high risk
WNT genes weighted score	Survival time	rs2744728;rs7971903;rs468141;rs1356234;rs1550160;rs2031134;rs4944092;rs2402574	can_rep	1	8.97e-05	Mortality	high risk
WNT11	ARDS onset 48 hours to 1 week after ICU admission (Late onset)	rs4944092	can_rep	1	0.000153	Respiratory failure	high risk
WNT11	Late vs early ARDS onset	NA	can_rep	0		Respiratory failure	high risk
WNT11	28-day mortality	NA	can_rep	0		Mortality	high risk
WNT11	28-day survival	NA	can_rep	0		Mortality	high risk
WNT16	Late vs early ARDS onset	NA	can_rep	0		Respiratory failure	high risk
WNT16	28-day mortality	NA	can_rep	0		Mortality	high risk
WNT16	28-day survival	NA	can_rep	0		Mortality	high risk
WNT16-LOC105375478-LOC124901737	ARDS onset 48 hours to 1 week after ICU admission (Late onset)	rs2402574	can_rep	1	0.00759	Respiratory failure	high risk
WNT4	Late vs early ARDS onset	NA	can_rep	0		Respiratory failure	high risk
WNT4	28-day mortality	NA	can_rep	0		Mortality	high risk
WNT4	28-day survival	NA	can_rep	0		Mortality	high risk
WNT5B	Late vs early ARDS onset	NA	can_rep	0		Respiratory failure	high risk
WNT5B	28-day mortality	NA	can_rep	0		Mortality	high risk
WNT5B	28-day survival	NA	can_rep	0		Mortality	high risk
WNT7A	ARDS onset 48 hours to 1 week after ICU admission (Late onset)	rs468141;rs1356234;rs1550160	can_rep	1	0.000103	Respiratory failure	high risk
WNT7A	Late vs early ARDS onset	NA	can_rep	0		Respiratory failure	high risk
WNT7A	28-day mortality	NA	can_rep	0		Mortality	high risk
WNT7A	28-day survival	NA	can_rep	0		Mortality	high risk
WNT9A	Late vs early ARDS onset	NA	can_rep	0		Respiratory failure	high risk
WNT9A	28-day mortality	NA	can_rep	0		Mortality	high risk
WNT9A	28-day survival	NA	can_rep	0		Mortality	high risk
WNT9A-ZNF847P	ARDS onset 48 hours to 1 week after ICU admission (Late onset)	rs2031134	can_rep	1	0.00186	Respiratory failure	high risk
mtDNA (haplotype IWX-L2)	Delirium during sepsis	NA	can_no_rep	1	0.001	Other	high risk
