# Supplementary material for: Genetic association studies in critically ill patients: a systematic review
Source: eBioMedicine. 2025 Mar 31;114:105678. doi: 10.1016/j.ebiom.2025.105678 (PMC11999069; doi:10.1016/j.ebiom.2025.105678)
Supplement: Supplementary File 5 — Details of excluded studies. [file mmc5.xlsx]

## Sheet: Included
No.	Title	First author	Journal	Discovery sample size	Replication sample size	Note
1	Effects of IFIH1 rs1990760 variants on systemic inflammation and outcome in critically ill COVID-19 patients in an observational translational study	Amado-Rodríguez, L. and Salgado Del Riego, E. and Gomez de Ona, J. and López Alonso, I. and Gil-Pena, H. and López-Martínez, C. and Martín-Vicente, P. and Lopez-Vazquez, A. and Gonzalez Lopez, A. and Cuesta-Llavona, E. and Rodriguez-Garcia, R. and Boga, J. A. and Elena Alvarez-Arguelles, M. and Mayordomo-Colunga, J. and Vidal-Castineira, J. R. and Crespo, I. and Fernandez, M. and Criado, L. and S…	Elife	227	NA	Sample size < 300
2	Impact of promoter CD14 C>T 159 gene single nucleotide polymorphism and outcome of sepsis	Bashir, S. B. and Dar, A. Q. and Rasool, R. and Shamim, R. and Pandit, A.	Bangladesh Journal of Medical Science	85	NA	Sample size < 300
3	Investigation of TLR2 and TLR4 Polymorphisms and Sepsis Susceptibility: Computational and Experimental Approaches	Behairy, M. Y. and Abdelrahman, A. A. and Toraih, E. A. and Ibrahim, E. E. D. A. and Azab, M. M. and Sayed, A. A. and Hashem, H. R.	International Journal of Molecular Sciences	75	NA	Sample size < 300
4	Association between Human Leukocyte Antigen (HLA) DQB1*06 and HLA DQB1*03 and adverse outcomes in a group of critically ill patients with COVID-19 in Tunisia: a cross-sectional study	Bnina, A. B. and El Bahri, Y. and Cheybi, A. and Lazrek, N. B. and Chouchane, S. and Omezzine, A. and Naija, W. and Bouatay, A.	Pan Afr Med J	42	NA	Sample size < 300
5	Association between Accessory Gene Regulator Polymorphism and Mortality among Critically Ill Patients Receiving Vancomycin for Nosocomial MRSA Bacteremia: A Cohort Study	Cechinel, A. and MacHado, D. P. and Turra, E. and Pereira, D. and Dos Santos, R. P. and Rosa, R. G. and Goldani, L. Z.	Canadian Journal of Infectious Diseases and Medical Microbiology	20	NA	Sample size < 300
6	Polymorphisms in Toll-like receptor 4 and the systemic inflammatory response syndrome	Child, N. J. A. and Yang, I. A. and Pulletz, M. C. K. and De Courcy-Golder, K. and Andrews, A. L. and Pappachan, V. J. and Holloway, J. W.	Biochemical Society Transactions	94	NA	Sample size < 300
7	Contribution of agtr1 promoter region polymorphism to the progression and outcome of sepsis in patients with various comorbidities	Chumachenko, A. G. and Grigoriev, E. K. and Pisarev, V. M.	Obshchaya Reanimatologiya	144	NA	Sample size < 300
8	Single nucleotide polymorphisms in arrhythmia genes modify the risk of cardiac events and sudden death in long QT syndrome	Earle, N. and Yeo Han, D. and Pilbrow, A. and Crawford, J. and Smith, W. and Shelling, A. N. and Cameron, V. and Love, D. R. and Skinner, J. R.	Heart Rhythm	273	NA	Sample size < 300
9	Modifying effects of TNF-α, IL-6 and VDR genes on the development risk and the course of COVID-19. Pilot study	Fishchuk, L. and Rossokha, Z. and Pokhylko, V. and Cherniavska, Y. and Tsvirenko, S. and Kovtun, S. and Medvedieva, N. and Vershyhora, V. and Gorovenko, N.	Drug Metab Pers Ther	31	NA	Sample size < 300
10	Association Between Genetic Predictors for C-Reactive Protein and Venous Thromboembolism With Severe Adverse Coronavirus Disease 2019 Outcomes	Guo, B. and Williams-Nguyen, J. and Wang, L. and Haas, C. B. and Kabrhel, C. and Lindström, S.	Crit Care Explor	180	NA	Sample size < 300
11	No association between CALCA polymorphisms and clinical outcome or serum procalcitonin levels in German polytrauma patients	Hildebrand, F. and Kalmbach, M. and Kaapke, A. and Krettek, C. and Stuhrmann, M.	Cytokine	137	NA	Sample size < 300
12	PAI-1 genetic polymorphisms influence septic patients' outcomes by regulating neutrophil activity	Jiang, S. and Wang, Y. and Chen, L. and Mu, H. and Meaney, C. and Fan, Y. and Pillay, J. and Wang, H. and Zhang, J. and Pan, S. and Gao, C.	Chin Med J (Engl)	181	NA	Sample size < 300
13	A genetic variant of hypoxia-inducible factor-1α is associated with adverse outcomes in acute kidney injury	Kolyada, A. Y. and Tighiouart, H. and Perianayagam, M. C. and Liangos, O. and Madias, N. E. and Jaber, B. L.	Kidney International	241	NA	Sample size < 300
14	Genetic polymorphisms within tumor necrosis factor gene promoter region: A role for susceptibility to ventilator-associated pneumonia	Kotsaki, A. and Raftogiannis, M. and Routsi, C. and Baziaka, F. and Kotanidou, A. and Antonopoulou, A. and Orfanos, S. E. and Katsenos, C. and Koutoukas, P. and Plachouras, D. and Mandragos, K. and Giamarellos-Bourboulis, E. J.	Cytokine	213	NA	Sample size < 300
15	Genomic polymorphism within interleukin-1 family cytokines influences the outcome of septic patients	Ma, P. and Chen, D. and Pan, J. and Du, B.	Crit Care Med	60	NA	Sample size < 300
16	Opioid Receptor Polymorphism A118G Associated with Clinical Severity in a Drug Overdose Population	Manini, A. F. and Jacobs, M. M. and Vlahov, D. and Hurd, Y. L.	Journal of Medical Toxicology	179	NA	Sample size < 300
17	Correlation between caspase recruitment domain protein 9 gene polymorphism susceptibility to sepsis related liver injury and susceptibility to sepsis related liver injury	Ruanmei, S. and Zhiwen, Y. and Yuxiao, Z. and Xuemin, W.	Clinical Medicine of China	122	NA	Sample size < 300
18	Functional promoter variants in sphingosine 1-phosphate receptor 3 associate with susceptibility to sepsis-associated acute respiratory distress syndrome	Sun, X. and Ma, S. F. and Wade, M. S. and Acosta-Herrera, M. and Villar, J. and Pino-Yanes, M. and Zhou, T. and Liu, B. and Belvitch, P. and Moitra, J. and Han, Y. J. and Machado, R. and Noth, I. and Natarajan, V. and Dudek, S. M. and Jacobson, J. R. and Flores, C. and Garcia, J. G.	Am J Physiol Lung Cell Mol Physiol	27	NA	Sample size < 300
19	The effect of homocysteine on the clinical outcomes of ventilated patients with severe sepsis	Tsantes, A. and Tsangaris, I. and Nikolopoulos, G. and Bagos, P. and Kopterides, P. and Antonakos, G. and Dimopoulou, I. and Vrioni, G. and Kapsimali, V. and Dima, K. and Armaganidis, A. and Travlou, A.	Minerva Anestesiologica	102	NA	Sample size < 300
20	Severe septic patients with mitochondrial DNA haplogroup JT show higher survival rates: a prospective, multicenter, observational study	Lorente, L.	PLoS One	292	NA	Sample size < 300
21	Polymorphisms in CD14, mannose-binding lectin, and Toll-like receptor-2 are associated with increased prevalence of infection in critically ill adults	Sutherland, A. M.	Crit Care Med	252	NA	Sample size < 300
22	Septic shock and respiratory failure in community-acquired pneumonia have different TNF polymorphism associations	Waterer, G. W.	American Journal of Respiratory and Critical Care Medicine	280	NA	Sample size < 300
23	The 372 T/C genetic polymorphism of TIMP-1 is associated with serum levels of TIMP-1 and survival in patients with severe sepsis	Lorente, L.	Crit Care	275	NA	Sample size < 300
24	The FER rs4957796 TT genotype is associated with unfavorable 90-day survival in Caucasian patients with severe ARDS due to pneumonia	Hinz, J.	Sci Rep	274	NA	Sample size < 300
25	Variation in the myosin light chain kinase gene is associated with development of acute lung injury after major trauma	Christie, J. D.	Crit Care Med	273	NA	Sample size < 300
26	Association of Mannose-Binding Lectin Polymorphisms with Sepsis and Fatal Outcome, in Patients with Systemic Inflammatory Response Syndrome	Garred, P.	Journal of Infectious Diseases	272	NA	Sample size < 300
27	The 4G/4G Genotype of PAI-1 Polymorphism Is Associated with Higher Plasma PAI-1 Concentrations and Mortality in Patients with Severe Sepsis	Lorente, L.	PLoS One	260	NA	Sample size < 300
28	Polymorphism of the angiotensin-converting enzyme gene affects the outcome of acute respiratory distress syndrome	Jerng, J. S.	Critical Care Medicine	239	NA	Sample size < 300
29	Autophagy-related IRGM polymorphism is associated with mortality of patients with severe sepsis	Kimura, T.	PLoS One	229	NA	Sample size < 300
30	The association of interleukin 6 haplotype clades with mortality in critically ill adults	Sutherland, A. M.	Archives of Internal Medicine	228	NA	Sample size < 300
31	ANGPT2 genetic variant is associated with trauma-associated acute lung injury and altered plasma angiopoietin-2 isoform ratio	Meyer, N. J.	American Journal of Respiratory and Critical Care Medicine	222	NA	Sample size < 300
32	Ninety-day survival rate of patients with sepsis relates to programmed cell death 1 genetic polymorphism rs11568821	Mansur, A.	Journal of Investigative Medicine	221	NA	Sample size < 300
33	Common variants of TLR1 associate with organ dysfunction and sustained pro-inflammatory responses during sepsis	Pino-Yanes, M.	PLoS One	218	NA	Sample size < 300
34	Genetic polymorphisms of innate and adaptive immunity as predictors of outcome in critically ill patients	Kompoti, M.		215	NA	Sample size < 300
35	TNF and TNFR polymorphisms in severe sepsis and septic shock: A prospective multicentre study	Gordon, A. C.	Genes and Immunity	213	NA	Sample size < 300
36	4G/5G polymorphism of PAI-1 gene is associated with multiple organ dysfunction and septic shock in pneumonia induced severe sepsis: prospective, observational, genetic study	Madách, K.	Crit Care	208	NA	Sample size < 300
37	Assessment of tumor necrosis factor alpha polymorphism TNF-伪鈭238 (rs 361525) as a risk factor for development of acute kidney injury in critically ill patients	Fatani, S. H.	Molecular Biology Reports	200	NA	Sample size < 300
38	Cholesteryl Ester Transfer Protein Influences High-Density Lipoprotein Levels and Survival in Sepsis	Trinder, M.	Am J Respir Crit Care Med	200	NA	Sample size < 300
39	Genetic Polymorphisms and Cytokine Profile of Different Ethnicities inSeptic Shock Patients and their Association with Mortality	Siddiqui, S.	Indian J Crit Care Med	198	NA	Sample size < 300
40	Septic patients with mitochondrial DNA haplogroup JT have higher respiratory complex IV activity and survival rate	Lorente, L.	J Crit Care	198	NA	Sample size < 300
41	A CXCL2 polymorphism is associated with better outcomes in patients with severe sepsis	Villar, J.	Critical Care Medicine	183	NA	Sample size < 300
42	Angiotensin converting enzyme insertion/deletion genetic polymorphism: Its impact on renal function in critically ill patients	Du Cheyron, D.	Critical Care Medicine	180	NA	Sample size < 300
43	The Value of Admission Serum IL-8 Monitoring and the Correlation with IL-8 (-251A/T) Polymorphism in Critically Ill Patients	Yousef, A. A.	ISRN Inflamm	180	NA	Sample size < 300
44	A multicentre study of acute kidney injury in severe sepsis and septic shock: association with inflammatory phenotype and HLA genotype	Payen, D.	PLoS One	176	NA	Sample size < 300
45	Genetic variants in the NOD2/CARD15 gene are associated with early mortality in sepsis patients	Brenmoehl, J.	Intensive Care Med	170	NA	Sample size < 300
46	Functional polymorphisms in the transcription factor NRF2 in humans increase the risk of acute lung injury	Marzec, J. M.	FASEB Journal	164	NA	Sample size < 300
47	Polymorphisms of the toll-like receptor 2 and 4 genes are associated with faster progression and a more severe course of sepsis in critically ill patients	Nachtigall, I.	Journal of International Medical Research	145	NA	Sample size < 300
48	Genetic predisposition to acute kidney injury induced by severe sepsis	Cardinal-Fernández, P.	J Crit Care	139	NA	Sample size < 300
49	Erythrocyte SOD1 activity, but not SOD1 polymorphisms, is associated with ICU mortality in patients with septic shock	Costa, N. A.	Free Radical Biology and Medicine	137	NA	Sample size < 300
50	Mitochondrial DNA haplogroup R in the Han population and recovery from septic encephalopathy	Yang, Y.	Intensive Care Med	137	NA	Sample size < 300
51	Aquaporin 5 -1364A/C Promoter Polymorphism Is Associated with Pulmonary Inflammation and Survival in Acute Respiratory Distress Syndrome	Rahmel, T.	Anesthesiology	136	NA	Sample size < 300
52	Association of mitochondrial allele 4216C with increased risk for complicated sepsis and death after traumatic injury	Gomez, R.	J Trauma	136	NA	Sample size < 300
53	The aquaporin 5 -1364A/C promoter polymorphism impacts on resolution of acute kidney injury in pneumonia evoked ARDS	Rahmel, T.	PLoS One	136	NA	Sample size < 300
54	Targeted genotyping of COVID-19 patients reveals a signature of complement C3 and factor B coding SNPs associated with severe infection	Tsiftsoglou, S. A. and Gavriilaki, E. and Touloumenidou, T. and Koravou, E. E. and Koutra, M. and Papayanni, P. G. and Karali, V. and Papalexandri, A. and Varelas, C. and Chatzopoulou, F. and Chatzidimitriou, M. and Chatzidimitriou, D. and Veleni, A. and Rapti, E. and Kioumis, I. and Kaimakamis, E. and Bitzani, M. and Boumpas, D. T. and Tsantes, A. and Sotiropoulos, D. and Papadopoulou, A. and Sa…	Immunobiology	130	NA	Sample size < 300
55	Peptidylarginine deiminase 4 concentration, but not PADI4 polymorphisms, is associated with ICU mortality in septic shock patients	Costa, N. A.	J Cell Mol Med	127	NA	Sample size < 300
56	Association of interleukin-10 promoter polymorphism with the incidence of multiple organ dysfunction following major trauma: results of a prospective pilot study	Schröder, O.	Shock (Augusta, Ga.)	119	NA	Sample size < 300
57	Endothelial nitric oxide synthase 894G鈫扵 but not -786T鈫扖 gene polymorphism is associated with organ dysfunction and increased mortality in patients with severe sepsis	Ma, P.	J Trauma	117	NA	Sample size < 300
58	Tumor necrosis factor gene polymorphism and septic shock in surgical infection	Tang, G. J.	Critical Care Medicine	112	NA	Sample size < 300
59	4G/5G polymorphism of plasminogen activator inhibitor-1 gene is associated with mortality in intensive care unit patients with severe pneumonia	Sapru, A.	Anesthesiology	111	NA	Sample size < 300
60	Factor v Leiden mutation is associated with improved 30-day survival in patients with acute respiratory distress syndrome	Adamzik, M.	Critical Care Medicine	106	NA	Sample size < 300
61	The -1082 interleukin-10 polymorphism is associated with acute respiratory failure after major trauma: A prospective cohort study	Schroeder, O.	Surgery	100	NA	Sample size < 300
62	Interleukin-17 as a predictor of sepsis in polytrauma patients: a prospective cohort study	Ahmed Ali, M.	European journal of trauma and emergency surgery : official publication of the European Trauma Society	99	NA	Sample size < 300
63	Association of IL-8-251A/T polymorphism with incidence of Acute Respiratory Distress Syndrome (ARDS) and IL-8 synthesis after multiple trauma	Hildebrand, F.	Cytokine	97	NA	Sample size < 300
64	Angiotensin converting enzyme insertion/deletion polymorphism is associated with susceptibility and outcome in acute respiratory distress syndrome	Marshall, R. P.	Am J Respir Crit Care Med	96	NA	Sample size < 300
65	Survival and mitochondrial function in septic patients according to mitochondrial DNA haplogroup	Lorente, L.	Crit Care	96	NA	Sample size < 300
66	Genetic variation in soluble epoxide hydrolase: association with outcome after aneurysmal subarachnoid hemorrhage	Martini, R. P.	J Neurosurg	95	NA	Sample size < 300
67	Comparison of two polymorphisms of the interleukin-1 gene family: interleukin-1 receptor antagonist polymorphism contributes to susceptibility to severe sepsis	Fang, X. M.	Crit Care Med	93	NA	Sample size < 300
68	Analysis of two human leukocyte antigen-linked polymorphic heat shock protein 70 genes in patients with severe sepsis	Schroeder, S.	Crit Care Med	87	NA	Sample size < 300
69	A single nucleotide polymorphism in the Mdm2 promoter and risk of sepsis	Kleiman, D. A.	American Journal of Surgery	85	NA	Sample size < 300
70	The effect of four hemostatic gene polymorphisms on the outcome of septic critically ill patients	Tsantes, A. E.	Blood Coagulation and Fibrinolysis	73	NA	Sample size < 300
71	ACE Gene I/D Polymorphism and Acute Pulmonary Embolism in COVID19 Pneumonia: A Potential Predisposing Role	Calabrese, C.	Front Med (Lausanne)	68	NA	Sample size < 300
72	Protein C -1641 AA is associated with decreased survival and more organ dysfunction in severe sepsis	Walley, K. R.	Crit Care Med	62	402	Sample size < 300
73	Apolipoprotein E4 polymorphism as a genetic predisposition to delirium in critically ill patients	Ely, E. W.	Critical Care Medicine	53	NA	Sample size < 300
74	Novel variants in the PRDX6 Gene and the risk of Acute Lung Injury following major trauma	Rushefski, M.	BMC Medical Genetics	48	NA	Sample size < 300
75	A genomic polymorphism within the tumor necrosis factor locus influences plasma tumor necrosis factor-alpha concentrations and outcome of patients with severe sepsis	Stüber, F.	Crit Care Med	40	NA	Sample size < 300
76	Association between the TNF-2 allele and a better survival in cardiogenic shock	Appoloni, O.	Chest	33	NA	Sample size < 300
77	The role of glutathione-S-transferase polymorphisms on clinical outcome of ALI/ARDS patient treated with N-acetylcysteine	Moradi, M.	Respir Med	27	NA	Sample size < 300
78	Clinical characteristics and influencing factors of patients with novel coronavirus pneumonia combined with liver injury in Shaanxi region	Yao, N.	Zhonghua gan zang bing za zhi = Zhonghua ganzangbing zazhi = Chinese journal of hepatology	40	NA	Sample size < 300
79	Genetic determinants of severe COVID-19 in young Asian and Middle Eastern patients: a case series	Badla, B. A., Hanifa, M. S., Jain, R., Naofal, M. E., Halabi, N., Yaslam, S., Ramaswamy, S., Taylor, A., Alfalasi, R., Shenbagam, S., Khansaheb, H., Al Suwaidi, H., Nowotny, N., Popatia, R., Al Khayat, A., Alsheikh-Ali, A., Loney, T., AlDabal, L. M., Abou Tayoun, A.	Sci Rep	55	NA	Sample size < 300
80	TYK2, IFITM3, IFNAR2 and OAS3 single-nucleotide polymorphisms among severe COVID-19 ICU patients in Morocco	Benmansour, R., Tagajdid, M. R., El Hamzaoui, H., Fjouji, S., Doghmi, N., Houba, A., Belbacha, I., Elkochri, S., Aabi, R., Elannaz, H., Laraqui, A., El Mchichi, B., Chmitah, T., Touil, N., Ennibi, K., Eljaoudi, R., Elmir, E., Amine Lahlou, I., Oumzil, H.	International Journal of Immunopathology and Pharmacology	109	NA	Sample size < 300
81	Association between vitamin D receptor gene FokI polymorphism and mortality in patients with sepsis	Bozgul, S. M. K., Emecen, D. A., Akarca, F. K., Bozkurt, D., Aydin, O., Koca, D., Can, O., Unalp, O. V., Atik, T.	Mol Biol Rep	192	NA	Sample size < 300
82	A Genome-Wide Association Study of Serum Metabolite Profiles in Septic Shock Patients	Daubney, E. R., D'Urso, S., Cuellar-Partida, G., Rajbhandari, D., Peach, E., de Guzman, E., McArthur, C., Rhodes, A., Meyer, J., Finfer, S., Myburgh, J., Cohen, J., Schirra, H. J., Venkatesh, B., Evans, D. M.	Crit Care Explor	230	NA	Sample size < 300
83	Influence of Interferon Gamma Gene rs2430561 Variant on Complicated Course of Pneumonia in Patients with COVID-19	Fishchuk, L., Rossokha, Z., Pokhylko, V., Cherniavska, Y., Dubitska, O., Vershyhora, V., Kovtun, S., Podolska, S., Gorovenko, N.	Current Pharmacogenomics and Personalized Medicine	117	NA	Sample size < 300
84	Vitamin D-Binding Protein and the Role of its Gene Polymorphisms in the Mortality of Sepsis Patients	Kahar, L. A., Yusrawati, Y., Jamsari, J., Maskoen, T., Aribowo, K., Sari, W. M.	Acta Med Acad	80	NA	Sample size < 300
85	Investigation of the Relationship between Vitamin D Deficiency and Vitamin D-Binding Protein Polymorphisms in Severe COVID-19 Patients	Karcıoğlu Batur, L., Dokur, M., Koç, S., Karabay, M., Akcay, Z. N., Gunger, E., Hekim, N.	Diagnostics (Basel)	56	NA	Sample size < 300
86	Genetic predisposition and high exposure to colistin in the early treatment period as independent risk factors for colistin-induced nephrotoxicity	Mathew, S. K., Chapla, A., Venkatesan, P., Eriyat, V., Aruldhas, B. W., Prabha, R., Neely, M. N., Rao, S. V., Kandasamy, S., Mathew, B. S.	Clin Transl Sci	42	NA	Sample size < 300
87	TAS2R38 Genotype Does Not Affect SARS-CoV-2 Infection in Primary Ciliary Dyskinesia	Piatti, G., Girotto, G., Concas, M. P., Braga, L., Ambrosetti, U., Aldè, M.	International Journal of Molecular Sciences	40	NA	Sample size < 300
88	Impact of rs1805127 and rs55742440 Variants on Atrial Remodeling in Hypertrophic Cardiomyopathy Patients with Atrial Fibrillation: A Romanian Cohort Study	Popa-Fotea, N. M., Oprescu, N., Scafa-Udriste, A., Micheu, M. M.	International Journal of Molecular Sciences	45	NA	Sample size < 300
89	Role of ACE2 and TMPRSS2 polymorphisms in clinical severity and outcomes of COVID-19 in Egypt	Samy, W., Gaber, O. A., Amer, R. M., El-Deeb, N. A., Abdelmoaty, A. A., Sharaf, A. L., El-Gebaly, A. M., Mosbah, R., Alsadik, M. E., Fawzy, A., Ahmed, A. A.	African Journal of Laboratory Medicine	100	NA	Sample size < 300
90	The Influence of HLA Polymorphisms on the Severity of COVID-19 in the Romanian Population	Vică, M. L., Dobreanu, M., Curocichin, G., Matei, H. V., Bâlici, Ș, Vușcan, M. E., Chiorean, A. D., Nicula, G. Z., Pavel Mironescu, D. C., Leucuța, D. C., Teodoru, C. A., Siserman, C. V.	International Journal of Molecular Sciences	130	NA	Sample size < 300
91	Fragmentomics of plasma mitochondrial and nuclear DNA inform prognosis in COVID-19 patients with critical symptoms	Zhang, H., Li, L., Luo, Y., Zheng, F., Zhang, Y., Xie, R., Ou, R., Chen, Y., Lin, Y., Wang, Y., Jin, Y., Xu, J., Tao, Y., Qu, R., Zhou, W., Bai, Y., Cheng, F., Jin, X.	BMC Med Genomics	33	NA	Sample size < 300
92	Beyond single-marker analyses: Mining whole genome scans for insights into treatment responses in severe sepsis	Man, M.	Pharmacogenomics Journal	1520	NA	Not ICU patients
93	Genomic characteristics, disease outcome and heterologous vaccine effectiveness among cases with SARS CoV-2 infection	Abuyadek, R., Mousa, M., AlAzazi, J., Al Romaithi, A., Selvaraj, F., Alsafar, H., Al Kaabi, N., Al Hosani, F.	BMC Infectious Diseases	44073	NA	Not ICU patients
94	Post-COVID-19 and Post-COVID-19 Vaccine Arthritis, Polymyalgia Rheumatica and Horton’s Arteritis: A Single-Center Assessment of Clinical, Serological, Genetic, and Ultrasonographic Biomarkers	Bandinelli, F., Pagano, M., Vallecoccia, M. S.	Journal of Clinical Medicine	87	NA	Not ICU patients
95	A simplified machine learning model utilizing platelet-related genes for predicting poor prognosis in sepsis	Diao, Y., Zhao, Y., Li, X., Li, B., Huo, R., Han, X.	Frontiers in Immunology	719	NA	Not ICU patients
96	Genetic variants associated with sepsis-associated acute kidney injury	Douville, N. J., Bastarache, L., Bertucci-Richter, E., Patil, S., Jewell, E. S., Freundlich, R. E., Kertai, M. D., Engoren, M. C.	PLoS ONE	564	NA	Not ICU patients
97	Integrated longitudinal multiomics study identifies immune programs associated with acute COVID-19 severity and mortality	Gygi, J. P., Maguire, C., Patel, R. K., Shinde, P., Konstorum, A., Shannon, C. P., Xu, L., Hoch, A., Jayavelu, N. D., Haddad, E. K., Reed, E. F., Kraft, M., McComsey, G. A., Metcalf, J. P., Ozonoff, A., Esserman, D., Cairns, C. B., Rouphael, N., Bosinger, S. E., Kim-Schulze, S., Krammer, F., Rosen, L. B., van Bakel, H., Wilson, M., Eckalbar, W. L., Maecker, H. T., Langelier, C. R., Steen, H., Alt…	J Clin Invest	1152	NA	Not ICU patients
98	Rare host variants in ciliary expressed genes contribute to COVID-19 severity in Bulgarian patients	Kamenarova, K., Kachakova-Yordanova, D., Baymakova, M., Georgiev, M., Mihova, K., Petkova, V., Beltcheva, O., Argirova, R., Atanasov, P., Kunchev, M., Andonova, R., Zasheva, A., Drenska, R., Ivanov, I., Pantileeva, D., Koleva, V., Penev, A., Lekova-Nikova, D., Georgiev, D., Pencheva, D., Bozhilova, R., Ivanova, N., Dimova, I., Plochev, K., Popov, G., Popivanov, I., Gabrovsky, N., Leseva, M., Mite…	Sci Rep	444	NA	Not ICU patients
99	Characteristics of patients with COVID-19 who have deteriorating chest X-ray findings within 48 h: a retrospective cohort study	Kusumoto, T., Chubachi, S., Namkoong, H., Tanaka, H., Lee, H., Otake, S., Nakagawara, K., Fukushima, T., Morita, A., Watase, M., Asakura, T., Masaki, K., Kamata, H., Ishii, M., Hasegawa, N., Harada, N., Ueda, T., Ueda, S., Ishiguro, T., Arimura, K., Saito, F., Yoshiyama, T., Nakano, Y., Mutoh, Y., Suzuki, Y., Edahiro, R., Murakami, K., Sato, Y., Okada, Y., Koike, R., Kitagawa, Y., Tokunaga, K., K…	Sci Rep	1656	NA	Not ICU patients
100	Application of multi-gene genetic programming to the prognosis prediction of COVID-19 using routine hematological variables	Niazkar, H. R., Moshari, J., Khajavi, A., Ghorbani, M., Niazkar, M., Negari, A.	Sci Rep	1455	NA	Not ICU patients
101	Genetic Predisposition to Elevated Levels of Circulating ADAM17 Is Associated with the Risk of Severe COVID-19			5814950	NA	Not ICU patients
102	The single nucleotide polymorphism rs4986790 (c.896A>G) in the gene TLR4 as a protective factor in corona virus disease 2019 (COVID-19)	Zacher, C., Schönfelder, K., Rohn, H., Siffert, W., Möhlendick, B.	Front Immunol	1570	NA	Not ICU patients
103	A common TMPRSS2 variant has a protective effect against severe COVID-19	David, A. and Parkinson, N. and Peacock, T. P. and Pairo-Castineira, E. and Khanna, T. and Cobat, A. and Tenesa, A. and Sancho-Shimizu, V. and Casanova, J. L. and Abel, L. and Barclay, W. S. and Baillie, J. K. and Sternberg, M. J.	Current Research in Translational Medicine	2244	NA	Healthy controls
104	Vascular endothelial growth factor gene polymorphism and acute respiratory distress syndrome	Medford, A. R. L. and Keen, L. J. and Bidwell, J. L. and Millar, A. B.	Thorax	357	NA	Healthy controls
105	Evaluation of Genetic or Cellular Impairments in Type I IFN Immunity in a Cohort of Young Adults with Critical COVID-19	Covill, L. E., Sendel, A., Campbell, T. M., Piiroinen, I., Enoksson, S. L., Borgström, E. W., Hansen, S., Ma, K., Marits, P., Norlin, A. C., Smith, C. I. E., Kåhlin, J., Eriksson, L. I., Bergman, P., Bryceson, Y. T.	J Clin Immunol	38	NA	Healthy controls
